# Supplementary material for: Proteomic analysis of rat serum revealed the effects of chronic sleep deprivation on metabolic, cardiovascular and nervous system
Source: PLoS One. 2018 Sep 20;13(9):e0199237. doi: 10.1371/journal.pone.0199237 (PMC6147403; doi:10.1371/journal.pone.0199237)
Supplement: S1 Table — (XLSX) [file pone.0199237.s002.xlsx]

## Sheet: Sheet1
Table s1 Details of the 117 DAPs.
Protein IDs	Protein names	Gene names	Gene ontology (biological process)	Gene ontology (GO)	Gene ontology (molecular function)	FC(N/CSD)	Q-value
A0A0G2JV42	Uncharacterized protein	N/A	immune response [GO:0006955]; immunoglobulin production [GO:0002377]	extracellular space [GO:0005615]; immune response [GO:0006955]; immunoglobulin production [GO:0002377]		0.514299	0
A0A0G2JW41	Uncharacterized protein	N/A	immune response [GO:0006955]; immunoglobulin production [GO:0002377]	extracellular space [GO:0005615]; immune response [GO:0006955]; immunoglobulin production [GO:0002377]		7.46916	0
A0A0G2JX36	Uncharacterized protein	N/A	immune response [GO:0006955]; immunoglobulin production [GO:0002377]	extracellular space [GO:0005615]; immune response [GO:0006955]; immunoglobulin production [GO:0002377]		2.77345	0
A0A0G2JXF0	Uncharacterized protein	N/A	immune response [GO:0006955]; immunoglobulin production [GO:0002377]	extracellular space [GO:0005615]; immune response [GO:0006955]; immunoglobulin production [GO:0002377]		0.312494	0
A0A0G2JZS9	Uncharacterized protein	N/A	immune response [GO:0006955]; immunoglobulin production [GO:0002377]	extracellular space [GO:0005615]; immune response [GO:0006955]; immunoglobulin production [GO:0002377]		0.311685	0
A0A0G2JZV7	Uncharacterized protein	N/A	immune response [GO:0006955]; immunoglobulin production [GO:0002377]	extracellular space [GO:0005615]; immune response [GO:0006955]; immunoglobulin production [GO:0002377]		8.98574	0
A0A0G2K245	Uncharacterized protein	N/A				2.98868	0
A0A0G2K296	Fibrous sheath-interacting protein 2	Fsip2		mitochondrion [GO:0005739]		3.02973	0
A0A0G2K393	Pleckstrin	Plek	intracellular signal transduction [GO:0035556]	intracellular [GO:0005622]; intracellular signal transduction [GO:0035556]		0.179439	0
A0A0G2K4I8	Uncharacterized protein	N/A	B cell receptor signaling pathway [GO:0050853]; complement activation, classical pathway [GO:0006958]; defense response to bacterium [GO:0042742]; innate immune response [GO:0045087]; phagocytosis, engulfment [GO:0006911]; phagocytosis, recognition [GO:0006910]; positive regulation of B cell activation [GO:0050871]	blood microparticle [GO:0072562]; external side of plasma membrane [GO:0009897]; immunoglobulin complex, circulating [GO:0042571]; antigen binding [GO:0003823]; immunoglobulin receptor binding [GO:0034987]; B cell receptor signaling pathway [GO:0050853]; complement activation, classical pathway [GO:0006958]; defense response to bacterium [GO:0042742]; innate immune response [GO:0045087]; phagocyt…	antigen binding [GO:0003823]; immunoglobulin receptor binding [GO:0034987]	3.05207	0
A0A0G2K5X3	Uncharacterized protein	N/A	immune response [GO:0006955]; immunoglobulin production [GO:0002377]	extracellular space [GO:0005615]; immune response [GO:0006955]; immunoglobulin production [GO:0002377]		3.11103	0
A0A0G2K6T8	Uncharacterized protein	N/A	immune response [GO:0006955]; immunoglobulin production [GO:0002377]	extracellular space [GO:0005615]; immune response [GO:0006955]; immunoglobulin production [GO:0002377]		2.10514	0
A0A0G2K7L3	MPV17 mitochondrial inner membrane protein-like	Mpv17l	negative regulation of hydrogen peroxide biosynthetic process [GO:0010730]; negative regulation of mitochondrial outer membrane permeabilization involved in apoptotic signaling pathway [GO:1901029]; reactive oxygen species metabolic process [GO:0072593]	integral component of membrane [GO:0016021]; mitochondrion [GO:0005739]; peroxisome [GO:0005777]; receptor binding [GO:0005102]; negative regulation of hydrogen peroxide biosynthetic process [GO:0010730]; negative regulation of mitochondrial outer membrane permeabilization involved in apoptotic signaling pathway [GO:1901029]; reactive oxygen species metabolic process [GO:0072593]	receptor binding [GO:0005102]	0.264908	0
A0A0G2K926	Alpha-1-inhibitor III (RCG29619, isoform CRA_a)	LOC297568 rCG_29619		extracellular space [GO:0005615]; endopeptidase inhibitor activity [GO:0004866]	endopeptidase inhibitor activity [GO:0004866]	2.09194	0
A0A0H2UHA1	Mannan-binding lectin serine protease 1	Masp1	complement activation, lectin pathway [GO:0001867]	cytosol [GO:0005829]; extracellular space [GO:0005615]; nucleoplasm [GO:0005654]; calcium ion binding [GO:0005509]; calcium-dependent protein binding [GO:0048306]; protein homodimerization activity [GO:0042803]; serine-type endopeptidase activity [GO:0004252]; complement activation, lectin pathway [GO:0001867]	calcium-dependent protein binding [GO:0048306]; calcium ion binding [GO:0005509]; protein homodimerization activity [GO:0042803]; serine-type endopeptidase activity [GO:0004252]	2.16771	0
A0A5C5	C4b-binding protein beta chain (Complement component 4 binding protein, beta)	C4bpb rCG_45941	negative regulation of complement activation, classical pathway [GO:0045959]; positive regulation of protein catabolic process [GO:0045732]	extracellular space [GO:0005615]; other organism cell [GO:0044216]; negative regulation of complement activation, classical pathway [GO:0045959]; positive regulation of protein catabolic process [GO:0045732]		3.78499	0
A2NB82	Productively rearranged V-lambda-2 (Fragment)	N/A				0.111992	0
B0BNA5	Coactosin-like protein	Cotl1 Clp	defense response to fungus [GO:0050832]	cytoplasm [GO:0005737]; cytoskeleton [GO:0005856]; extracellular exosome [GO:0070062]; nucleus [GO:0005634]; actin binding [GO:0003779]; enzyme binding [GO:0019899]; defense response to fungus [GO:0050832]	actin binding [GO:0003779]; enzyme binding [GO:0019899]	0.391269	0
B2GVB9	Fermitin family member 3 (Fermt3 protein)	Fermt3	integrin activation [GO:0033622]; integrin-mediated signaling pathway [GO:0007229]; leukocyte cell-cell adhesion [GO:0007159]; platelet aggregation [GO:0070527]; positive regulation of cell migration [GO:0030335]; regulation of cell-cell adhesion mediated by integrin [GO:0033632]; substrate adhesion-dependent cell spreading [GO:0034446]	extracellular exosome [GO:0070062]; membrane [GO:0016020]; podosome [GO:0002102]; integrin binding [GO:0005178]; integrin activation [GO:0033622]; integrin-mediated signaling pathway [GO:0007229]; leukocyte cell-cell adhesion [GO:0007159]; platelet aggregation [GO:0070527]; positive regulation of cell migration [GO:0030335]; regulation of cell-cell adhesion mediated by integrin [GO:0033632]; subs…	integrin binding [GO:0005178]	0.171934	0
B2RYM3	Inter-alpha trypsin inhibitor, heavy chain 1 (Inter-alpha trypsin inhibitor, heavy chain 1 (Predicted), isoform CRA_a) (Itih1 protein)	Itih1 Itih1_predicted rCG_42292	hyaluronan metabolic process [GO:0030212]	blood microparticle [GO:0072562]; extracellular exosome [GO:0070062]; serine-type endopeptidase inhibitor activity [GO:0004867]; hyaluronan metabolic process [GO:0030212]	serine-type endopeptidase inhibitor activity [GO:0004867]	2.40107	0
C0JPT7	Filamin A (Filamin alpha) (Filamin, alpha (Predicted), isoform CRA_a)	Flna Flna_predicted rCG_43821	actin crosslink formation [GO:0051764]; actin cytoskeleton organization [GO:0030036]; actin cytoskeleton reorganization [GO:0031532]; adenylate cyclase-inhibiting dopamine receptor signaling pathway [GO:0007195]; angiogenesis [GO:0001525]; blood vessel remodeling [GO:0001974]; cell-cell junction organization [GO:0045216]; cerebral cortex development [GO:0021987]; cilium assembly [GO:0060271]; cyt…	actin cytoskeleton [GO:0015629]; actin filament [GO:0005884]; actin filament bundle [GO:0032432]; apical dendrite [GO:0097440]; brush border [GO:0005903]; cell-cell junction [GO:0005911]; cortical cytoskeleton [GO:0030863]; cytoplasm [GO:0005737]; cytosol [GO:0005829]; dendritic shaft [GO:0043198]; extracellular exosome [GO:0070062]; extracellular matrix [GO:0031012]; filamentous actin [GO:003194…	actin filament binding [GO:0051015]; cadherin binding [GO:0045296]; Fc-gamma receptor I complex binding [GO:0034988]; G-protein coupled receptor binding [GO:0001664]; GTPase binding [GO:0051020]; ion channel binding [GO:0044325]; kinase binding [GO:0019900]; mu-type opioid receptor binding [GO:0031852]; potassium channel regulator activity [GO:0015459]; protein complex binding [GO:0032403]; prote…	0.0389755	0
D3ZEP5	Uncharacterized protein	N/A	immune response [GO:0006955]; immunoglobulin production [GO:0002377]	extracellular space [GO:0005615]; immune response [GO:0006955]; immunoglobulin production [GO:0002377]		0.433961	0
D3ZFH5	Inter-alpha-trypsin inhibitor heavy chain 2	Itih2	hyaluronan metabolic process [GO:0030212]	blood microparticle [GO:0072562]; extracellular exosome [GO:0070062]; extracellular space [GO:0005615]; serine-type endopeptidase inhibitor activity [GO:0004867]; hyaluronan metabolic process [GO:0030212]	serine-type endopeptidase inhibitor activity [GO:0004867]	1.91538	0
D3ZMS7	Uncharacterized protein	N/A	immune response [GO:0006955]; immunoglobulin production [GO:0002377]	extracellular space [GO:0005615]; immune response [GO:0006955]; immunoglobulin production [GO:0002377]		1.80534	0
D3ZTE0	Coagulation factor XII (EC 3.4.21.38) (Hageman factor) (HAF) [Cleaved into: Coagulation factor XIIa heavy chain; Coagulation factor XIIa light chain]	F12	blood coagulation [GO:0007596]; Factor XII activation [GO:0002542]; fibrinolysis [GO:0042730]; plasma kallikrein-kinin cascade [GO:0002353]; positive regulation of blood coagulation [GO:0030194]; positive regulation of fibrinolysis [GO:0051919]; positive regulation of plasminogen activation [GO:0010756]; protein autoprocessing [GO:0016540]; protein processing [GO:0016485]; regulation of blood coa…	extracellular exosome [GO:0070062]; extracellular space [GO:0005615]; calcium ion binding [GO:0005509]; peptidase activity [GO:0008233]; serine-type endopeptidase activity [GO:0004252]; blood coagulation [GO:0007596]; Factor XII activation [GO:0002542]; fibrinolysis [GO:0042730]; plasma kallikrein-kinin cascade [GO:0002353]; positive regulation of blood coagulation [GO:0030194]; positive regulati…	calcium ion binding [GO:0005509]; peptidase activity [GO:0008233]; serine-type endopeptidase activity [GO:0004252]	1.91367	0
D3ZUU6	C-type lectin domain family 3, member B (RCG25681)	Clec3b rCG_25681	bone mineralization [GO:0030282]; cellular response to organic substance [GO:0071310]; cellular response to transforming growth factor beta stimulus [GO:0071560]; ossification [GO:0001503]; positive regulation of plasminogen activation [GO:0010756]; skeletal system development [GO:0001501]	cytoplasm [GO:0005737]; extracellular exosome [GO:0070062]; extracellular region [GO:0005576]; extracellular space [GO:0005615]; granular component [GO:0001652]; calcium ion binding [GO:0005509]; heparin binding [GO:0008201]; kringle domain binding [GO:0036143]; bone mineralization [GO:0030282]; cellular response to organic substance [GO:0071310]; cellular response to transforming growth factor b…	calcium ion binding [GO:0005509]; heparin binding [GO:0008201]; kringle domain binding [GO:0036143]	2.76707	0
D3ZWC1	Uncharacterized protein	N/A	immune response [GO:0006955]; immunoglobulin production [GO:0002377]	extracellular space [GO:0005615]; immune response [GO:0006955]; immunoglobulin production [GO:0002377]		0.171112	0
D3ZWD6	Complement C8 alpha chain (Complement component 8, alpha polypeptide (Predicted))	C8a C8a_predicted rCG_53418	complement activation [GO:0006956]; cytolysis [GO:0019835]	blood microparticle [GO:0072562]; extracellular exosome [GO:0070062]; extracellular region [GO:0005576]; extracellular space [GO:0005615]; membrane attack complex [GO:0005579]; complement binding [GO:0001848]; protein complex binding [GO:0032403]; complement activation [GO:0006956]; cytolysis [GO:0019835]	complement binding [GO:0001848]; protein complex binding [GO:0032403]	2.46152	0
D4A183	Similar to Vanin-3 (Predicted) (Vanin 3)	Vnn3 RGD1560609_predicted rCG_41982	pantothenate metabolic process [GO:0015939]	extracellular space [GO:0005615]; pantetheine hydrolase activity [GO:0017159]; pantothenate metabolic process [GO:0015939]	pantetheine hydrolase activity [GO:0017159]	1.97989	0
D4A3E0	Multimerin 1 (RCG55340)	Mmrn1 rCG_55340	blood coagulation [GO:0007596]	extracellular matrix [GO:0031012]; calcium ion binding [GO:0005509]; blood coagulation [GO:0007596]	calcium ion binding [GO:0005509]	3.76201	0
D4A8G5	Transforming growth factor, beta-induced	Tgfbi	angiogenesis [GO:0001525]; cell adhesion [GO:0007155]; cell proliferation [GO:0008283]; chondrocyte differentiation [GO:0002062]; extracellular matrix organization [GO:0030198]	basement membrane [GO:0005604]; extracellular exosome [GO:0070062]; extracellular matrix [GO:0031012]; extracellular region [GO:0005576]; extracellular space [GO:0005615]; proteinaceous extracellular matrix [GO:0005578]; trans-Golgi network [GO:0005802]; collagen binding [GO:0005518]; extracellular matrix binding [GO:0050840]; integrin binding [GO:0005178]; angiogenesis [GO:0001525]; cell adhesio…	collagen binding [GO:0005518]; extracellular matrix binding [GO:0050840]; integrin binding [GO:0005178]	4.43462	0
D4A900	Filamin A-interacting protein 1-like	Filip1l				1.8848	0.0083565
E9PSU8	Uncharacterized protein	N/A	immune response [GO:0006955]; immunoglobulin production [GO:0002377]	extracellular space [GO:0005615]; immune response [GO:0006955]; immunoglobulin production [GO:0002377]		2.3648	0
F1LQS6	RCG61833 (Xanthine dehydrogenase/oxidase)	Xdh rCG_61833	activation of cysteine-type endopeptidase activity involved in apoptotic process [GO:0006919]; lactation [GO:0007595]; negative regulation of endothelial cell differentiation [GO:0045602]; negative regulation of endothelial cell proliferation [GO:0001937]; negative regulation of gene expression [GO:0010629]; negative regulation of protein kinase B signaling [GO:0051898]; negative regulation of pr…	sarcoplasmic reticulum [GO:0016529]; 2 iron, 2 sulfur cluster binding [GO:0051537]; electron transfer activity [GO:0009055]; flavin adenine dinucleotide binding [GO:0050660]; iron ion binding [GO:0005506]; molybdopterin cofactor binding [GO:0043546]; oxidoreductase activity, acting on CH-OH group of donors [GO:0016614]; protein homodimerization activity [GO:0042803]; xanthine dehydrogenase activi…	2 iron, 2 sulfur cluster binding [GO:0051537]; electron transfer activity [GO:0009055]; flavin adenine dinucleotide binding [GO:0050660]; iron ion binding [GO:0005506]; molybdopterin cofactor binding [GO:0043546]; oxidoreductase activity, acting on CH-OH group of donors [GO:0016614]; protein homodimerization activity [GO:0042803]; xanthine dehydrogenase activity [GO:0004854]; xanthine oxidase act…	9.12732	0
F1LR92	Serine protease inhibitor A3M	Serpina3m		extracellular space [GO:0005615]		2.28141	0
F1LUA1	Early endosome antigen 1	Eea1	endocytosis [GO:0006897]; vesicle fusion [GO:0006906]; viral RNA genome replication [GO:0039694]	axonal spine [GO:0044308]; cytoplasmic vesicle [GO:0031410]; cytosol [GO:0005829]; early endosome [GO:0005769]; endosome [GO:0005768]; extracellular exosome [GO:0070062]; extrinsic component of plasma membrane [GO:0019897]; recycling endosome [GO:0055037]; serine-pyruvate aminotransferase complex [GO:0005969]; 1-phosphatidylinositol binding [GO:0005545]; GTP-dependent protein binding [GO:0030742]…	1-phosphatidylinositol binding [GO:0005545]; GTP-dependent protein binding [GO:0030742]; metal ion binding [GO:0046872]; nucleic acid binding [GO:0003676]; protein homodimerization activity [GO:0042803]	2.6438	0
F1LXY6	Uncharacterized protein	N/A				5.54597	0
F1LZX5	HECT domain E3 ubiquitin protein ligase 4	Hectd4 RGD1309762	glucose homeostasis [GO:0042593]; glucose metabolic process [GO:0006006]	cytoplasm [GO:0005737]; ubiquitin protein ligase activity [GO:0061630]; glucose homeostasis [GO:0042593]; glucose metabolic process [GO:0006006]	ubiquitin protein ligase activity [GO:0061630]	2.09705	0.0084034
F1M0U4	Uncharacterized protein	N/A	B cell receptor signaling pathway [GO:0050853]; complement activation, classical pathway [GO:0006958]; defense response to bacterium [GO:0042742]; innate immune response [GO:0045087]; phagocytosis, engulfment [GO:0006911]; phagocytosis, recognition [GO:0006910]; positive regulation of B cell activation [GO:0050871]	blood microparticle [GO:0072562]; external side of plasma membrane [GO:0009897]; immunoglobulin complex, circulating [GO:0042571]; antigen binding [GO:0003823]; immunoglobulin receptor binding [GO:0034987]; B cell receptor signaling pathway [GO:0050853]; complement activation, classical pathway [GO:0006958]; defense response to bacterium [GO:0042742]; innate immune response [GO:0045087]; phagocyt…	antigen binding [GO:0003823]; immunoglobulin receptor binding [GO:0034987]	3.76014	0.008427
F1M6Z1	Apolipoprotein B-100	Apob		lipid transporter activity [GO:0005319]	lipid transporter activity [GO:0005319]	0.517654	0
F1M957	von Willebrand factor	Vwf VWF	cell-substrate adhesion [GO:0031589]; platelet activation [GO:0030168]; protein homooligomerization [GO:0051260]	endoplasmic reticulum [GO:0005783]; extracellular matrix [GO:0031012]; Weibel-Palade body [GO:0033093]; chaperone binding [GO:0051087]; collagen binding [GO:0005518]; immunoglobulin binding [GO:0019865]; integrin binding [GO:0005178]; protease binding [GO:0002020]; protein homodimerization activity [GO:0042803]; protein N-terminus binding [GO:0047485]; cell-substrate adhesion [GO:0031589]; platel…	chaperone binding [GO:0051087]; collagen binding [GO:0005518]; immunoglobulin binding [GO:0019865]; integrin binding [GO:0005178]; protease binding [GO:0002020]; protein homodimerization activity [GO:0042803]; protein N-terminus binding [GO:0047485]	3.66571	0
F1MAE7	Uncharacterized protein	N/A				2.33513	0
F7FAY5	Similar to alpha-fetoprotein	LOC360919		extracellular space [GO:0005615]		2.74408	0
G3V7H2	Multiple inositol polyphosphate phosphatase 1	Minpp1	phosphatase activity			48.5787	0
G3V7W7	Aminopeptidase (EC 3.4.11.-)	Anpep		aminopeptidase activity [GO:0004177]; metallopeptidase activity [GO:0008237]; zinc ion binding [GO:0008270]	aminopeptidase activity [GO:0004177]; metallopeptidase activity [GO:0008237]; zinc ion binding [GO:0008270]	0.304121	0
G3V811	Coagulation factor XIII A chain (Coagulation factor XIII, A1 subunit, isoform CRA_a)	F13a1 rCG_44203	blood coagulation, fibrin clot formation [GO:0072378]; peptide cross-linking [GO:0018149]	protein-glutamine gamma-glutamyltransferase activity [GO:0003810]; blood coagulation, fibrin clot formation [GO:0072378]; peptide cross-linking [GO:0018149]	protein-glutamine gamma-glutamyltransferase activity [GO:0003810]	0.548588	0
G3V852	RCG55135, isoform CRA_b (Talin 1)	Tln1 rCG_55135	cell-substrate junction assembly [GO:0007044]; cortical actin cytoskeleton organization [GO:0030866]; cytoskeletal anchoring at plasma membrane [GO:0007016]; integrin activation [GO:0033622]; integrin-mediated signaling pathway [GO:0007229]; platelet aggregation [GO:0070527]	cytoskeleton [GO:0005856]; extracellular exosome [GO:0070062]; focal adhesion [GO:0005925]; ruffle [GO:0001726]; actin filament binding [GO:0051015]; cadherin binding [GO:0045296]; integrin binding [GO:0005178]; LIM domain binding [GO:0030274]; phosphatidylinositol binding [GO:0035091]; phosphatidylserine binding [GO:0001786]; protein complex binding [GO:0032403]; structural constituent of cytosk…	actin filament binding [GO:0051015]; cadherin binding [GO:0045296]; integrin binding [GO:0005178]; LIM domain binding [GO:0030274]; phosphatidylinositol binding [GO:0035091]; phosphatidylserine binding [GO:0001786]; protein complex binding [GO:0032403]; structural constituent of cytoskeleton [GO:0005200]; vinculin binding [GO:0017166]	0.279068	0
G3V8K8	Protein Z, vitamin K-dependent plasma glycoprotein	Proz	blood coagulation [GO:0007596]; negative regulation of blood coagulation [GO:0030195]	extracellular exosome [GO:0070062]; extracellular region [GO:0005576]; extracellular space [GO:0005615]; calcium ion binding [GO:0005509]; serine-type endopeptidase activity [GO:0004252]; blood coagulation [GO:0007596]; negative regulation of blood coagulation [GO:0030195]	calcium ion binding [GO:0005509]; serine-type endopeptidase activity [GO:0004252]	0.53953	0
G3V9J1	Alpha-1-inhibitor III	LOC297568		extracellular region [GO:0005576]; endopeptidase inhibitor activity [GO:0004866]	endopeptidase inhibitor activity [GO:0004866]	2.0474	0
M0R660	Glyceraldehyde-3-phosphate dehydrogenase (EC 1.2.1.12)	N/A	glucose metabolic process [GO:0006006]; glycolytic process [GO:0006096]	glyceraldehyde-3-phosphate dehydrogenase (NAD+) (phosphorylating) activity [GO:0004365]; NAD binding [GO:0051287]; NADP binding [GO:0050661]; glucose metabolic process [GO:0006006]; glycolytic process [GO:0006096]	glyceraldehyde-3-phosphate dehydrogenase (NAD+) (phosphorylating) activity [GO:0004365]; NAD binding [GO:0051287]; NADP binding [GO:0050661]	0.088614	0
M0R8B6	Tubulin beta chain	Tubb1 LOC679312 rCG_40913	microtubule-based process [GO:0007017]; spindle assembly [GO:0051225]	cytoplasm [GO:0005737]; extracellular exosome [GO:0070062]; microtubule [GO:0005874]; GTP binding [GO:0005525]; GTPase activity [GO:0003924]; structural constituent of cytoskeleton [GO:0005200]; microtubule-based process [GO:0007017]; spindle assembly [GO:0051225]	GTPase activity [GO:0003924]; GTP binding [GO:0005525]; structural constituent of cytoskeleton [GO:0005200]	0.477585	0
M0R936	Uncharacterized protein	N/A	immune response [GO:0006955]; immunoglobulin production [GO:0002377]	extracellular space [GO:0005615]; immune response [GO:0006955]; immunoglobulin production [GO:0002377]		2.92529	0
M0RAB8	Uncharacterized protein	N/A	immune response [GO:0006955]; immunoglobulin production [GO:0002377]	extracellular space [GO:0005615]; immune response [GO:0006955]; immunoglobulin production [GO:0002377]		0.0435065	0
M0RAV0	Uncharacterized protein	N/A	immune response [GO:0006955]; immunoglobulin production [GO:0002377]	extracellular space [GO:0005615]; immune response [GO:0006955]; immunoglobulin production [GO:0002377]		9.82882	0
M0RBX3	Uncharacterized protein	N/A	B cell receptor signaling pathway [GO:0050853]; complement activation, classical pathway [GO:0006958]; defense response to bacterium [GO:0042742]; innate immune response [GO:0045087]; phagocytosis, engulfment [GO:0006911]; phagocytosis, recognition [GO:0006910]; positive regulation of B cell activation [GO:0050871]	blood microparticle [GO:0072562]; external side of plasma membrane [GO:0009897]; immunoglobulin complex, circulating [GO:0042571]; antigen binding [GO:0003823]; immunoglobulin receptor binding [GO:0034987]; B cell receptor signaling pathway [GO:0050853]; complement activation, classical pathway [GO:0006958]; defense response to bacterium [GO:0042742]; innate immune response [GO:0045087]; phagocyt…	antigen binding [GO:0003823]; immunoglobulin receptor binding [GO:0034987]	3.25509	0
M0RCB1	Uncharacterized protein	N/A		ATP binding [GO:0005524]	ATP binding [GO:0005524]	0.050733	0
M0RD98	Uncharacterized protein	N/A	immune response [GO:0006955]; immunoglobulin production [GO:0002377]	extracellular space [GO:0005615]; immune response [GO:0006955]; immunoglobulin production [GO:0002377]		0.471896	0
M0RDL2	Uncharacterized protein	N/A	immune response [GO:0006955]; immunoglobulin production [GO:0002377]	extracellular space [GO:0005615]; immune response [GO:0006955]; immunoglobulin production [GO:0002377]		0.180709	0
P01836	Ig kappa chain C region, A allele	N/A	B cell differentiation [GO:0030183]; B cell receptor signaling pathway [GO:0050853]; complement activation, classical pathway [GO:0006958]; defense response to bacterium [GO:0042742]; innate immune response [GO:0045087]; phagocytosis, engulfment [GO:0006911]; phagocytosis, recognition [GO:0006910]; positive regulation of B cell activation [GO:0050871]; retina homeostasis [GO:0001895]	blood microparticle [GO:0072562]; external side of plasma membrane [GO:0009897]; extracellular exosome [GO:0070062]; extracellular space [GO:0005615]; immunoglobulin complex, circulating [GO:0042571]; antigen binding [GO:0003823]; immunoglobulin receptor binding [GO:0034987]; B cell differentiation [GO:0030183]; B cell receptor signaling pathway [GO:0050853]; complement activation, classical path…	antigen binding [GO:0003823]; immunoglobulin receptor binding [GO:0034987]	0.192547	0
P01883	Ig delta chain C region (Fragment)	N/A		antigen binding [GO:0003823]	antigen binding [GO:0003823]	0.189936	0
P02091	Hemoglobin subunit beta-1 (Beta-1-globin) (Hemoglobin beta chain, major-form) (Hemoglobin beta-1 chain)	Hbb	cellular oxidant detoxification [GO:0098869]; erythrocyte development [GO:0048821]; glutathione metabolic process [GO:0006749]; hemopoiesis [GO:0030097]; hydrogen peroxide catabolic process [GO:0042744]; oxygen transport [GO:0015671]; platelet aggregation [GO:0070527]; positive regulation of cell death [GO:0010942]; protein heterooligomerization [GO:0051291]; regulation of eIF2 alpha phosphorylat…	blood microparticle [GO:0072562]; extracellular exosome [GO:0070062]; extracellular space [GO:0005615]; haptoglobin-hemoglobin complex [GO:0031838]; hemoglobin complex [GO:0005833]; myelin sheath [GO:0043209]; heme binding [GO:0020037]; hemoglobin alpha binding [GO:0031721]; hemoglobin beta binding [GO:0031722]; hemoglobin binding [GO:0030492]; iron ion binding [GO:0005506]; oxygen binding [GO:00…	heme binding [GO:0020037]; hemoglobin alpha binding [GO:0031721]; hemoglobin beta binding [GO:0031722]; hemoglobin binding [GO:0030492]; iron ion binding [GO:0005506]; oxygen binding [GO:0019825]; oxygen carrier activity [GO:0005344]	1.89698	0
P02770	Serum albumin	Alb	cellular response to starvation [GO:0009267]; hemolysis by symbiont of host erythrocytes [GO:0019836]; maintenance of mitochondrion location [GO:0051659]; negative regulation of apoptotic process [GO:0043066]; positive regulation of circadian sleep/wake cycle, non-REM sleep [GO:0046010]; response to mercury ion [GO:0046689]; response to nutrient [GO:0007584]; response to organic substance [GO:001…	basement membrane [GO:0005604]; blood microparticle [GO:0072562]; cytoplasm [GO:0005737]; extracellular exosome [GO:0070062]; extracellular region [GO:0005576]; extracellular space [GO:0005615]; myelin sheath [GO:0043209]; nucleus [GO:0005634]; protein complex [GO:0043234]; chaperone binding [GO:0051087]; DNA binding [GO:0003677]; drug binding [GO:0008144]; enzyme binding [GO:0019899]; fatty acid…	chaperone binding [GO:0051087]; DNA binding [GO:0003677]; drug binding [GO:0008144]; enzyme binding [GO:0019899]; fatty acid binding [GO:0005504]; identical protein binding [GO:0042802]; pyridoxal phosphate binding [GO:0030170]; toxic substance binding [GO:0015643]; zinc ion binding [GO:0008270]	2.10592	0
P06238	Alpha-2-macroglobulin (Alpha-2-M)	A2m A2m1	acute inflammatory response to antigenic stimulus [GO:0002438]; acute-phase response [GO:0006953]; embryonic liver development [GO:1990402]; luteinization [GO:0001553]; negative regulation of complement activation, lectin pathway [GO:0001869]; negative regulation of endopeptidase activity [GO:0010951]; protein homotetramerization [GO:0051289]; response to carbon dioxide [GO:0010037]; response to …	blood microparticle [GO:0072562]; extracellular exosome [GO:0070062]; extracellular space [GO:0005615]; brain-derived neurotrophic factor binding [GO:0048403]; calcium-dependent protein binding [GO:0048306]; endopeptidase inhibitor activity [GO:0004866]; enzyme binding [GO:0019899]; growth factor binding [GO:0019838]; interleukin-1 binding [GO:0019966]; interleukin-8 binding [GO:0019959]; nerve g…	brain-derived neurotrophic factor binding [GO:0048403]; calcium-dependent protein binding [GO:0048306]; endopeptidase inhibitor activity [GO:0004866]; enzyme binding [GO:0019899]; growth factor binding [GO:0019838]; interleukin-1 binding [GO:0019966]; interleukin-8 binding [GO:0019959]; nerve growth factor binding [GO:0048406]; protease binding [GO:0002020]; protein homodimerization activity [GO:…	2.75444	0
P06761	Endoplasmic reticulum chaperone BiP (EC 3.6.4.10) (78 kDa glucose-regulated protein) (GRP-78) (Binding-immunoglobulin protein) (BiP) (Heat shock protein 70 family protein 5) (HSP70 family protein 5) (Heat shock protein family A member 5) (Immunoglobulin heavy chain-binding protein) (Steroidogenesis-activator polypeptide)	Hspa5 Grp78	activation of signaling protein activity involved in unfolded protein response [GO:0006987]; cellular response to antibiotic [GO:0071236]; cellular response to calcium ion [GO:0071277]; cellular response to cAMP [GO:0071320]; cellular response to drug [GO:0035690]; cellular response to gamma radiation [GO:0071480]; cellular response to glucose starvation [GO:0042149]; cellular response to interle…	cell surface [GO:0009986]; COP9 signalosome [GO:0008180]; cytoplasm [GO:0005737]; endoplasmic reticulum [GO:0005783]; endoplasmic reticulum chaperone complex [GO:0034663]; endoplasmic reticulum lumen [GO:0005788]; endoplasmic reticulum membrane [GO:0005789]; endoplasmic reticulum-Golgi intermediate compartment [GO:0005793]; extracellular exosome [GO:0070062]; extracellular matrix [GO:0031012]; fo…	ATPase activity [GO:0016887]; ATP binding [GO:0005524]; cadherin binding [GO:0045296]; enzyme binding [GO:0019899]; misfolded protein binding [GO:0051787]; protein domain specific binding [GO:0019904]; ribosome binding [GO:0043022]; ubiquitin protein ligase binding [GO:0031625]; unfolded protein binding [GO:0051082]	0.149356	0
P06765	Platelet factor 4 (PF-4) (C-X-C motif chemokine 4)	Pf4 Cxcl4 Scyb4	antimicrobial humoral immune response mediated by antimicrobial peptide [GO:0061844]; chemokine-mediated signaling pathway [GO:0070098]; cytokine-mediated signaling pathway [GO:0019221]; defense response to protozoan [GO:0042832]; G-protein coupled receptor signaling pathway [GO:0007186]; immune response [GO:0006955]; inflammatory response [GO:0006954]; killing by host of symbiont cells [GO:00518…	cytoplasm [GO:0005737]; extracellular space [GO:0005615]; other organism cytoplasm [GO:0097679]; platelet alpha granule [GO:0031091]; protein complex [GO:0043234]; symbiont-containing vacuole membrane [GO:0020005]; vesicle [GO:0031982]; chemokine activity [GO:0008009]; CXCR chemokine receptor binding [GO:0045236]; CXCR3 chemokine receptor binding [GO:0048248]; heparin binding [GO:0008201]; antimi…	chemokine activity [GO:0008009]; CXCR3 chemokine receptor binding [GO:0048248]; CXCR chemokine receptor binding [GO:0045236]; heparin binding [GO:0008201]	2.40071	0
P07323	Gamma-enolase (EC 4.2.1.11) (2-phospho-D-glycerate hydro-lyase) (Enolase 2) (Neural enolase) (Neuron-specific enolase) (NSE)	Eno2 Eno-2	canonical glycolysis [GO:0061621]; gluconeogenesis [GO:0006094]; glycolytic process [GO:0006096]; multicellular organismal reproductive process [GO:0048609]; negative regulation of neuron death [GO:1901215]; protein heterotetramerization [GO:0051290]; regulation of neuron death [GO:1901214]; response to drug [GO:0042493]; response to estradiol [GO:0032355]; response to organic cyclic compound [GO…	cell cortex region [GO:0099738]; cell surface [GO:0009986]; cytoplasm [GO:0005737]; extracellular exosome [GO:0070062]; extracellular space [GO:0005615]; growth cone [GO:0030426]; intracellular [GO:0005622]; membrane [GO:0016020]; membrane raft [GO:0045121]; myelin sheath [GO:0043209]; neuron projection [GO:0043005]; neuronal cell body [GO:0043025]; perikaryon [GO:0043204]; phosphopyruvate hydrat…	enzyme binding [GO:0019899]; magnesium ion binding [GO:0000287]; phosphopyruvate hydratase activity [GO:0004634]; protein heterodimerization activity [GO:0046982]; protein homodimerization activity [GO:0042803]	1.97405	0
P07335	Creatine kinase B-type (EC 2.7.3.2) (B-CK) (Creatine kinase B chain) (Creatine phosphokinase M-type) (CPK-B)	Ckb Ckbb	brain development [GO:0007420]; cellular chloride ion homeostasis [GO:0030644]; cerebellum development [GO:0021549]; substantia nigra development [GO:0021762]	cytosol [GO:0005829]; dendrite [GO:0030425]; extracellular exosome [GO:0070062]; mitochondrion [GO:0005739]; myelin sheath [GO:0043209]; neuronal cell body [GO:0043025]; nucleus [GO:0005634]; ATP binding [GO:0005524]; creatine kinase activity [GO:0004111]; ubiquitin protein ligase binding [GO:0031625]; brain development [GO:0007420]; cellular chloride ion homeostasis [GO:0030644]; cerebellum deve…	ATP binding [GO:0005524]; creatine kinase activity [GO:0004111]; ubiquitin protein ligase binding [GO:0031625]	0.142303	0.0029155
P08934	Kininogen-1 [Cleaved into: Kininogen-1 heavy chain; Bradykinin; Kininogen-1 light chain]	Kng1 Kng	acute-phase response [GO:0006953]; negative regulation of blood coagulation [GO:0030195]; positive regulation of cytosolic calcium ion concentration [GO:0007204]; vasodilation [GO:0042311]	blood microparticle [GO:0072562]; cell [GO:0005623]; cysteine-type endopeptidase inhibitor activity [GO:0004869]; acute-phase response [GO:0006953]; negative regulation of blood coagulation [GO:0030195]; positive regulation of cytosolic calcium ion concentration [GO:0007204]; vasodilation [GO:0042311]	cysteine-type endopeptidase inhibitor activity [GO:0004869]	1.95122	0
P11517	Hemoglobin subunit beta-2 (Beta-2-globin) (Hemoglobin beta chain, minor-form) (Hemoglobin beta-2 chain)	N/A		hemoglobin complex [GO:0005833]; heme binding [GO:0020037]; iron ion binding [GO:0005506]; oxygen binding [GO:0019825]; oxygen carrier activity [GO:0005344]	heme binding [GO:0020037]; iron ion binding [GO:0005506]; oxygen binding [GO:0019825]; oxygen carrier activity [GO:0005344]	2.04222	0
P11980	Pyruvate kinase PKM (EC 2.7.1.40) (Pyruvate kinase muscle isozyme)	Pkm Pkm2 Pykm	animal organ regeneration [GO:0031100]; ATP biosynthetic process [GO:0006754]; cellular response to insulin stimulus [GO:0032869]; glucose metabolic process [GO:0006006]; glycolytic process [GO:0006096]; liver development [GO:0001889]; programmed cell death [GO:0012501]; protein homotetramerization [GO:0051289]; pyruvate biosynthetic process [GO:0042866]; response to gravity [GO:0009629]; respons…	cilium [GO:0005929]; cytoplasm [GO:0005737]; cytosol [GO:0005829]; extracellular exosome [GO:0070062]; extracellular matrix [GO:0031012]; extracellular vesicle [GO:1903561]; mitochondrion [GO:0005739]; myelin sheath [GO:0043209]; nucleus [GO:0005634]; pyruvate kinase complex [GO:1902912]; vesicle [GO:0031982]; ADP binding [GO:0043531]; ATP binding [GO:0005524]; cadherin binding [GO:0045296]; iden…	ADP binding [GO:0043531]; ATP binding [GO:0005524]; cadherin binding [GO:0045296]; identical protein binding [GO:0042802]; kinase activity [GO:0016301]; magnesium ion binding [GO:0000287]; MHC class II protein complex binding [GO:0023026]; potassium ion binding [GO:0030955]; pyruvate kinase activity [GO:0004743]; RNA binding [GO:0003723]; thyroid hormone binding [GO:0070324]	0.404864	0
P12928	Pyruvate kinase PKLR (EC 2.7.1.40) (L-PK) (Pyruvate kinase isozymes L/R)	Pklr	ATP biosynthetic process [GO:0006754]; carbohydrate metabolic process [GO:0005975]; cellular response to epinephrine stimulus [GO:0071872]; cellular response to insulin stimulus [GO:0032869]; glycolytic process [GO:0006096]; pyruvate biosynthetic process [GO:0042866]; response to ATP [GO:0033198]; response to cAMP [GO:0051591]; response to glucose [GO:0009749]; response to heat [GO:0009408]; resp…	cytosol [GO:0005829]; extracellular exosome [GO:0070062]; ATP binding [GO:0005524]; kinase activity [GO:0016301]; magnesium ion binding [GO:0000287]; potassium ion binding [GO:0030955]; pyruvate kinase activity [GO:0004743]; ATP biosynthetic process [GO:0006754]; carbohydrate metabolic process [GO:0005975]; cellular response to epinephrine stimulus [GO:0071872]; cellular response to insulin stimu…	ATP binding [GO:0005524]; kinase activity [GO:0016301]; magnesium ion binding [GO:0000287]; potassium ion binding [GO:0030955]; pyruvate kinase activity [GO:0004743]	0.211607	0
P14423	Phospholipase A2, membrane associated (EC 3.1.1.4) (GIIC sPLA2) (Group IIA phospholipase A2) (Phosphatidylcholine 2-acylhydrolase 2A)	Pla2g2a	arachidonic acid secretion [GO:0050482]; lipid catabolic process [GO:0016042]; phosphatidic acid metabolic process [GO:0046473]; phospholipid metabolic process [GO:0006644]; positive regulation of ERK1 and ERK2 cascade [GO:0070374]	endoplasmic reticulum [GO:0005783]; extracellular exosome [GO:0070062]; extracellular space [GO:0005615]; perinuclear region of cytoplasm [GO:0048471]; plasma membrane [GO:0005886]; secretory granule [GO:0030141]; calcium ion binding [GO:0005509]; calcium-dependent phospholipase A2 activity [GO:0047498]; phospholipase A2 activity [GO:0004623]; phospholipase A2 activity (consuming 1,2-dipalmitoylp…	calcium-dependent phospholipase A2 activity [GO:0047498]; calcium ion binding [GO:0005509]; phospholipase A2 activity [GO:0004623]; phospholipase A2 activity (consuming 1,2-dipalmitoylphosphatidylcholine) [GO:0102567]; phospholipase A2 activity consuming 1,2-dioleoylphosphatidylethanolamine) [GO:0102568]; phospholipid binding [GO:0005543]	2.54744	0
P16290	Phosphoglycerate mutase 2 (EC 5.4.2.11) (EC 5.4.2.4) (BPG-dependent PGAM 2) (Muscle-specific phosphoglycerate mutase) (Phosphoglycerate mutase isozyme M) (PGAM-M)	Pgam2	gluconeogenesis [GO:0006094]; glycolytic process [GO:0006096]; Notch signaling pathway [GO:0007219]; regulation of pentose-phosphate shunt [GO:0043456]; response to inorganic substance [GO:0010035]; response to mercury ion [GO:0046689]; spermatogenesis [GO:0007283]; striated muscle contraction [GO:0006941]	cytosol [GO:0005829]; extracellular exosome [GO:0070062]; nucleus [GO:0005634]; 2,3-bisphosphoglycerate-dependent phosphoglycerate mutase activity [GO:0046538]; bisphosphoglycerate mutase activity [GO:0004082]; cofactor binding [GO:0048037]; hydrolase activity [GO:0016787]; phosphoglycerate mutase activity [GO:0004619]; gluconeogenesis [GO:0006094]; glycolytic process [GO:0006096]; Notch signalin…	2,3-bisphosphoglycerate-dependent phosphoglycerate mutase activity [GO:0046538]; bisphosphoglycerate mutase activity [GO:0004082]; cofactor binding [GO:0048037]; hydrolase activity [GO:0016787]; phosphoglycerate mutase activity [GO:0004619]	1.92512	0
P19999	Mannose-binding protein A (MBP-A) (Mannan-binding protein)	Mbl1	complement activation, classical pathway [GO:0006958]; complement activation, lectin pathway [GO:0001867]; defense response to Gram-positive bacterium [GO:0050830]; killing by host of symbiont cells [GO:0051873]; negative regulation of growth of symbiont in host [GO:0044130]; positive regulation of phagocytosis [GO:0050766]; protein homotetramerization [GO:0051289]; protein homotrimerization [GO:…	collagen trimer [GO:0005581]; extracellular space [GO:0005615]; calcium ion binding [GO:0005509]; calcium-dependent protein binding [GO:0048306]; mannose binding [GO:0005537]; phosphatidylinositol-4-phosphate binding [GO:0070273]; polysaccharide binding [GO:0030247]; protease binding [GO:0002020]; protein homodimerization activity [GO:0042803]; complement activation, classical pathway [GO:0006958…	calcium-dependent protein binding [GO:0048306]; calcium ion binding [GO:0005509]; mannose binding [GO:0005537]; phosphatidylinositol-4-phosphate binding [GO:0070273]; polysaccharide binding [GO:0030247]; protease binding [GO:0002020]; protein homodimerization activity [GO:0042803]	1.9342	0
P25113	Phosphoglycerate mutase 1 (EC 5.4.2.11) (EC 5.4.2.4) (BPG-dependent PGAM 1) (Phosphoglycerate mutase isozyme B) (PGAM-B)	Pgam1	gluconeogenesis [GO:0006094]; glycolytic process [GO:0006096]; regulation of glycolytic process [GO:0006110]; regulation of pentose-phosphate shunt [GO:0043456]; respiratory burst [GO:0045730]	cytoplasm [GO:0005737]; cytosol [GO:0005829]; extracellular exosome [GO:0070062]; membrane [GO:0016020]; myelin sheath [GO:0043209]; nucleus [GO:0005634]; 2,3-bisphosphoglycerate-dependent phosphoglycerate mutase activity [GO:0046538]; bisphosphoglycerate mutase activity [GO:0004082]; hydrolase activity [GO:0016787]; phosphoglycerate mutase activity [GO:0004619]; protein kinase binding [GO:001990…	2,3-bisphosphoglycerate-dependent phosphoglycerate mutase activity [GO:0046538]; bisphosphoglycerate mutase activity [GO:0004082]; hydrolase activity [GO:0016787]; phosphoglycerate mutase activity [GO:0004619]; protein kinase binding [GO:0019901]	0.156454	0
P27139	Carbonic anhydrase 2 (EC 4.2.1.1) (Carbonate dehydratase II) (Carbonic anhydrase II) (CA-II)	Ca2	angiotensin-activated signaling pathway [GO:0038166]; carbon dioxide transport [GO:0015670]; cellular response to fluid shear stress [GO:0071498]; kidney development [GO:0001822]; morphogenesis of an epithelium [GO:0002009]; odontogenesis of dentin-containing tooth [GO:0042475]; one-carbon metabolic process [GO:0006730]; osteoclast differentiation [GO:0030316]; positive regulation of bone resorpt…	apical part of cell [GO:0045177]; axon [GO:0030424]; basolateral plasma membrane [GO:0016323]; cytoplasm [GO:0005737]; cytosol [GO:0005829]; extracellular exosome [GO:0070062]; extracellular space [GO:0005615]; microvillus [GO:0005902]; myelin sheath [GO:0043209]; plasma membrane [GO:0005886]; arylesterase activity [GO:0004064]; carbonate dehydratase activity [GO:0004089]; zinc ion binding [GO:00…	arylesterase activity [GO:0004064]; carbonate dehydratase activity [GO:0004089]; zinc ion binding [GO:0008270]	4.31276	0
P31211	Corticosteroid-binding globulin (CBG) (Serpin A6) (Transcortin)	Serpina6 Cbg	glucocorticoid metabolic process [GO:0008211]	extracellular exosome [GO:0070062]; extracellular space [GO:0005615]; serine-type endopeptidase inhibitor activity [GO:0004867]; steroid binding [GO:0005496]; glucocorticoid metabolic process [GO:0008211]	serine-type endopeptidase inhibitor activity [GO:0004867]; steroid binding [GO:0005496]	1.80378	0
P31720	Complement C1q subcomponent subunit A	C1qa	complement activation, classical pathway [GO:0006958]; innate immune response [GO:0045087]; response to iron ion [GO:0010039]	collagen trimer [GO:0005581]; extracellular exosome [GO:0070062]; extracellular space [GO:0005615]; complement activation, classical pathway [GO:0006958]; innate immune response [GO:0045087]; response to iron ion [GO:0010039]		1.92773	0
P31722	Complement C1q subcomponent subunit C	C1qc C1qg	complement activation, classical pathway [GO:0006958]; innate immune response [GO:0045087]; negative regulation of granulocyte differentiation [GO:0030853]; negative regulation of macrophage differentiation [GO:0045650]	blood microparticle [GO:0072562]; collagen trimer [GO:0005581]; extracellular exosome [GO:0070062]; extracellular space [GO:0005615]; complement activation, classical pathway [GO:0006958]; innate immune response [GO:0045087]; negative regulation of granulocyte differentiation [GO:0030853]; negative regulation of macrophage differentiation [GO:0045650]		1.94019	0
P55314	Complement component C8 beta chain (Complement component 8 subunit beta)	C8b	complement activation, alternative pathway [GO:0006957]; complement activation, classical pathway [GO:0006958]; cytolysis [GO:0019835]	extracellular exosome [GO:0070062]; extracellular region [GO:0005576]; extracellular space [GO:0005615]; extracellular vesicle [GO:1903561]; membrane attack complex [GO:0005579]; protein complex binding [GO:0032403]; complement activation, alternative pathway [GO:0006957]; complement activation, classical pathway [GO:0006958]; cytolysis [GO:0019835]	protein complex binding [GO:0032403]	2.62533	0
P62329	Thymosin beta-4 (T beta 4) [Cleaved into: Hematopoietic system regulatory peptide (Seraspenide)]	Tmsb4x Thyb4 Tmsb4	actin filament organization [GO:0007015]; cytoplasmic sequestering of NF-kappaB [GO:0007253]; negative regulation of interleukin-8 secretion [GO:2000483]; negative regulation of NF-kappaB transcription factor activity [GO:0032088]; negative regulation of NIK/NF-kappaB signaling [GO:1901223]; negative regulation of RNA polymerase II regulatory region sequence-specific DNA binding [GO:1903026]; ost…	cytoplasm [GO:0005737]; cytoskeleton [GO:0005856]; cytosol [GO:0005829]; extracellular region [GO:0005576]; extracellular space [GO:0005615]; intracellular [GO:0005622]; nucleus [GO:0005634]; actin monomer binding [GO:0003785]; enzyme binding [GO:0019899]; RNA binding [GO:0003723]; actin filament organization [GO:0007015]; cytoplasmic sequestering of NF-kappaB [GO:0007253]; negative regulation of…	actin monomer binding [GO:0003785]; enzyme binding [GO:0019899]; RNA binding [GO:0003723]	0.310459	0
P62963	Profilin-1 (Profilin I)	Pfn1	actin polymerization or depolymerization [GO:0008154]; cellular response to growth factor stimulus [GO:0071363]; negative regulation of actin filament bundle assembly [GO:0032232]; negative regulation of actin filament polymerization [GO:0030837]; negative regulation of stress fiber assembly [GO:0051497]; neural tube closure [GO:0001843]; positive regulation of actin filament polymerization [GO:0…	blood microparticle [GO:0072562]; cell cortex [GO:0005938]; cytoplasm [GO:0005737]; cytoskeleton [GO:0005856]; extracellular exosome [GO:0070062]; extracellular space [GO:0005615]; focal adhesion [GO:0005925]; membrane [GO:0016020]; neuron projection [GO:0043005]; nucleus [GO:0005634]; synapse [GO:0045202]; actin binding [GO:0003779]; actin monomer binding [GO:0003785]; adenyl-nucleotide exchange…	actin binding [GO:0003779]; actin monomer binding [GO:0003785]; adenyl-nucleotide exchange factor activity [GO:0000774]; cadherin binding [GO:0045296]; phosphatidylinositol-4,5-bisphosphate binding [GO:0005546]; proline-rich region binding [GO:0070064]; receptor binding [GO:0005102]; Rho GTPase binding [GO:0017048]; RNA binding [GO:0003723]	0.292903	0
P63102	14-3-3 protein zeta/delta (Mitochondrial import stimulation factor S1 subunit) (Protein kinase C inhibitor protein 1) (KCIP-1)	Ywhaz Msfs1	establishment of Golgi localization [GO:0051683]; Golgi reassembly [GO:0090168]; histamine secretion by mast cell [GO:0002553]; protein targeting [GO:0006605]; protein targeting to mitochondrion [GO:0006626]; regulation of cell death [GO:0010941]; response to drug [GO:0042493]	blood microparticle [GO:0072562]; cell leading edge [GO:0031252]; extracellular exosome [GO:0070062]; extracellular space [GO:0005615]; focal adhesion [GO:0005925]; mast cell granule [GO:0042629]; melanosome [GO:0042470]; mitochondrion [GO:0005739]; nucleus [GO:0005634]; perinuclear region of cytoplasm [GO:0048471]; postsynaptic density [GO:0014069]; protein complex [GO:0043234]; vesicle [GO:0031…	cadherin binding [GO:0045296]; identical protein binding [GO:0042802]; ion channel binding [GO:0044325]; protein complex binding [GO:0032403]; protein domain specific binding [GO:0019904]; protein kinase binding [GO:0019901]; RNA binding [GO:0003723]; transcription factor binding [GO:0008134]; ubiquitin protein ligase binding [GO:0031625]	0.233494	0
P69897	Tubulin beta-5 chain	Tubb5	cellular process [GO:0009987]; microtubule-based process [GO:0007017]; spindle assembly [GO:0051225]	cell body [GO:0044297]; cytoplasm [GO:0005737]; cytoplasmic ribonucleoprotein granule [GO:0036464]; extracellular exosome [GO:0070062]; extracellular matrix [GO:0031012]; membrane raft [GO:0045121]; microtubule [GO:0005874]; nuclear envelope lumen [GO:0005641]; nucleus [GO:0005634]; protein complex [GO:0043234]; GTP binding [GO:0005525]; GTPase activating protein binding [GO:0032794]; GTPase acti…	GTPase activating protein binding [GO:0032794]; GTPase activity [GO:0003924]; GTP binding [GO:0005525]; MHC class I protein binding [GO:0042288]; protein complex binding [GO:0032403]; protein domain specific binding [GO:0019904]; structural constituent of cytoskeleton [GO:0005200]; ubiquitin protein ligase binding [GO:0031625]	0.46187	0
Q08163	Adenylyl cyclase-associated protein 1 (CAP 1)	Cap1 Cap Mch1	actin cytoskeleton organization [GO:0030036]; actin polymerization or depolymerization [GO:0008154]; ameboidal-type cell migration [GO:0001667]; cell morphogenesis [GO:0000902]; establishment or maintenance of cell polarity [GO:0007163]; receptor-mediated endocytosis [GO:0006898]; regulation of adenylate cyclase activity [GO:0045761]; signal transduction [GO:0007165]	cortical actin cytoskeleton [GO:0030864]; cytoplasm [GO:0005737]; extracellular exosome [GO:0070062]; extracellular space [GO:0005615]; focal adhesion [GO:0005925]; plasma membrane [GO:0005886]; actin binding [GO:0003779]; adenylate cyclase binding [GO:0008179]; actin cytoskeleton organization [GO:0030036]; actin polymerization or depolymerization [GO:0008154]; ameboidal-type cell migration [GO:0…	actin binding [GO:0003779]; adenylate cyclase binding [GO:0008179]	0.337849	0
Q499V8	Specifically androgen-regulated gene protein	Sarg		cytoplasm [GO:0005737]; cytosol [GO:0005829]; extracellular exosome [GO:0070062]; plasma membrane [GO:0005886]		1.82466	0
Q4QQW0	Igh-6 protein (Fragment)	Igh-6				0.0903674	0
Q4V8L0	Metalloproteinase inhibitor 3 (TIMP metallopeptidase inhibitor 3) (Tissue inhibitor of metalloproteinase 3 (Sorsby fundus dystrophy, pseudoinflammatory), isoform CRA_a)	Timp3 rCG_49172	cellular response to organic substance [GO:0071310]; negative regulation of ERK1 and ERK2 cascade [GO:0070373]; negative regulation of membrane protein ectodomain proteolysis [GO:0051045]; negative regulation of metalloendopeptidase activity [GO:1904684]; positive regulation of TRAIL-activated apoptotic signaling pathway [GO:1903984]	basement membrane [GO:0005604]; extracellular space [GO:0005615]; metalloendopeptidase inhibitor activity [GO:0008191]; cellular response to organic substance [GO:0071310]; negative regulation of ERK1 and ERK2 cascade [GO:0070373]; negative regulation of membrane protein ectodomain proteolysis [GO:0051045]; negative regulation of metalloendopeptidase activity [GO:1904684]; positive regulation of …	metalloendopeptidase inhibitor activity [GO:0008191]	24.7028	0
Q569B3	Igh-6 protein	Igh-6		integral component of membrane [GO:0016021]		0.339547	0
Q5EB49	Enolase 1, (Alpha)	Eno1	glycolytic process [GO:0006096]	phosphopyruvate hydratase complex [GO:0000015]; magnesium ion binding [GO:0000287]; phosphopyruvate hydratase activity [GO:0004634]; glycolytic process [GO:0006096]	magnesium ion binding [GO:0000287]; phosphopyruvate hydratase activity [GO:0004634]	0.109462	0
Q5EBA7	HGF activator (Hepatocyte growth factor activator)	Hgfac rCG_36032		cytoplasm [GO:0005737]; extracellular space [GO:0005615]; rough endoplasmic reticulum [GO:0005791]; serine-type endopeptidase activity [GO:0004252]	serine-type endopeptidase activity [GO:0004252]	2.12524	0
Q5EBC0	Inter alpha-trypsin inhibitor, heavy chain 4 (Inter alpha-trypsin inhibitor, heavy chain 4, isoform CRA_a) (Inter-alpha-trypsin inhibitor heavy chain family, member 4)	Itih4 rCG_42315	acute-phase response [GO:0006953]; hyaluronan metabolic process [GO:0030212]; response to cytokine [GO:0034097]	blood microparticle [GO:0072562]; cytoplasm [GO:0005737]; extracellular exosome [GO:0070062]; plasma membrane [GO:0005886]; serine-type endopeptidase inhibitor activity [GO:0004867]; acute-phase response [GO:0006953]; hyaluronan metabolic process [GO:0030212]; response to cytokine [GO:0034097]	serine-type endopeptidase inhibitor activity [GO:0004867]	2.73105	0
Q5FVG5	Similar to tropomyosin 1, embryonic fibroblast-rat, isoform CRA_c (Tropomyosin 2)	Tpm2 MGC109519 rCG_55032				0.143039	0
Q5M8C3	Serine (Or cysteine) proteinase inhibitor, clade A (Alpha-1 antiproteinase, antitrypsin), member 4 (Serine (Or cysteine) proteinase inhibitor, clade A (Alpha-1 antiproteinase, antitrypsin), member 4, isoform CRA_a) (Serpin family A member 4)	Serpina4 rCG_20663		extracellular exosome [GO:0070062]; extracellular region [GO:0005576]; extracellular space [GO:0005615]; serine-type endopeptidase inhibitor activity [GO:0004867]	serine-type endopeptidase inhibitor activity [GO:0004867]	1.925	0
Q5RKI0	WD repeat-containing protein 1	Wdr1	actin cytoskeleton organization [GO:0030036]; actin filament depolymerization [GO:0030042]; actin filament fragmentation [GO:0030043]; apical junction assembly [GO:0043297]; cortical cytoskeleton organization [GO:0030865]; establishment of planar polarity of follicular epithelium [GO:0042247]; locomotion [GO:0040011]; maintenance of epithelial cell apical/basal polarity [GO:0045199]; neutrophil m…	actomyosin, actin portion [GO:0042643]; cell projection [GO:0042995]; cell-cell junction [GO:0005911]; cortical actin cytoskeleton [GO:0030864]; extracellular exosome [GO:0070062]; myelin sheath [GO:0043209]; plasma membrane [GO:0005886]; podosome [GO:0002102]; actin filament binding [GO:0051015]; actin cytoskeleton organization [GO:0030036]; actin filament depolymerization [GO:0030042]; actin fi…	actin filament binding [GO:0051015]	2.56199	0
Q5VLR6	BWK3	N/A				0.230444	0
Q5XI73	Rho GDP-dissociation inhibitor 1 (Rho GDI 1) (Rho-GDI alpha)	Arhgdia	cellular response to mechanical stimulus [GO:0071260]; cellular response to organic cyclic compound [GO:0071407]; cellular response to redox state [GO:0071461]; negative regulation of cell migration [GO:0030336]; regulation of actin cytoskeleton reorganization [GO:2000249]; regulation of cell shape [GO:0008360]; regulation of protein localization [GO:0032880]; regulation of Rho protein signal tra…	cytosol [GO:0005829]; extracellular exosome [GO:0070062]; extracellular space [GO:0005615]; immunological synapse [GO:0001772]; membrane [GO:0016020]; nucleus [GO:0005634]; fatty acid binding [GO:0005504]; GTPase activator activity [GO:0005096]; Hsp90 protein binding [GO:0051879]; protein kinase binding [GO:0019901]; Rho GDP-dissociation inhibitor activity [GO:0005094]; Rho GTPase binding [GO:001…	fatty acid binding [GO:0005504]; GTPase activator activity [GO:0005096]; Hsp90 protein binding [GO:0051879]; protein kinase binding [GO:0019901]; Rho GDP-dissociation inhibitor activity [GO:0005094]; Rho GTPase binding [GO:0017048]	0.127847	0
Q5XIF6	Tubulin alpha-4A chain (Alpha-tubulin 4) (Tubulin alpha-4 chain)	Tuba4a Tuba4	microtubule-based process [GO:0007017]	cytoplasm [GO:0005737]; cytoskeleton [GO:0005856]; extracellular exosome [GO:0070062]; microtubule [GO:0005874]; enzyme binding [GO:0019899]; GTP binding [GO:0005525]; GTPase activity [GO:0003924]; protein kinase binding [GO:0019901]; structural constituent of cytoskeleton [GO:0005200]; microtubule-based process [GO:0007017]	enzyme binding [GO:0019899]; GTPase activity [GO:0003924]; GTP binding [GO:0005525]; protein kinase binding [GO:0019901]; structural constituent of cytoskeleton [GO:0005200]	0.335827	0
Q5XIV1	Phosphoglycerate kinase (EC 2.7.2.3)	Pgk2 rCG_43578	flagellated sperm motility [GO:0030317]; glycolytic process [GO:0006096]	cilium [GO:0005929]; extracellular exosome [GO:0070062]; nucleus [GO:0005634]; sperm fibrous sheath [GO:0035686]; ATP binding [GO:0005524]; phosphoglycerate kinase activity [GO:0004618]; flagellated sperm motility [GO:0030317]; glycolytic process [GO:0006096]	ATP binding [GO:0005524]; phosphoglycerate kinase activity [GO:0004618]	0.049372	0
Q62636	Ras-related protein Rap-1b (GTP-binding protein smg p21B)	Rap1b	cell proliferation [GO:0008283]; cellular response to cAMP [GO:0071320]; cellular response to drug [GO:0035690]; cellular response to gonadotropin-releasing hormone [GO:0097211]; cellular response to organic cyclic compound [GO:0071407]; establishment of endothelial barrier [GO:0061028]; negative regulation of calcium ion-dependent exocytosis [GO:0045955]; negative regulation of synaptic vesicle …	cell-cell junction [GO:0005911]; cytosol [GO:0005829]; extracellular exosome [GO:0070062]; lipid droplet [GO:0005811]; plasma membrane [GO:0005886]; GDP binding [GO:0019003]; GTP binding [GO:0005525]; GTPase activity [GO:0003924]; protein complex binding [GO:0032403]; cell proliferation [GO:0008283]; cellular response to cAMP [GO:0071320]; cellular response to drug [GO:0035690]; cellular response…	GDP binding [GO:0019003]; GTPase activity [GO:0003924]; GTP binding [GO:0005525]; protein complex binding [GO:0032403]	0.200981	0
Q62771	Signal transducer and activator of transcription 5A (Mammary gland factor)	Stat5a Mgf	2-oxoglutarate metabolic process [GO:0006103]; allantoin metabolic process [GO:0000255]; cellular response to cytokine stimulus [GO:0071345]; cellular response to granulocyte macrophage colony-stimulating factor stimulus [GO:0097011]; cellular response to organic cyclic compound [GO:0071407]; citrate metabolic process [GO:0006101]; creatine metabolic process [GO:0006600]; creatinine metabolic pro…	cytoplasm [GO:0005737]; cytosol [GO:0005829]; nucleus [GO:0005634]; DNA binding [GO:0003677]; DNA binding transcription factor activity [GO:0003700]; double-stranded DNA binding [GO:0003690]; RNA polymerase II proximal promoter sequence-specific DNA binding [GO:0000978]; sequence-specific DNA binding [GO:0043565]; signal transducer activity [GO:0004871]; transcriptional activator activity, RNA po…	DNA binding [GO:0003677]; DNA binding transcription factor activity [GO:0003700]; double-stranded DNA binding [GO:0003690]; RNA polymerase II proximal promoter sequence-specific DNA binding [GO:0000978]; sequence-specific DNA binding [GO:0043565]; signal transducer activity [GO:0004871]; transcriptional activator activity, RNA polymerase II transcription regulatory region sequence-specific DNA bi…	3.41009	0
Q63041	Alpha-1-macroglobulin (Alpha-1-M) (Alpha-1-macroglobulin 165 kDa subunit) [Cleaved into: Alpha-1-macroglobulin 45 kDa subunit]	A1m Pzp	embryo implantation [GO:0007566]	extracellular space [GO:0005615]; brain-derived neurotrophic factor binding [GO:0048403]; nerve growth factor binding [GO:0048406]; protein complex binding [GO:0032403]; serine-type endopeptidase inhibitor activity [GO:0004867]; embryo implantation [GO:0007566]	brain-derived neurotrophic factor binding [GO:0048403]; nerve growth factor binding [GO:0048406]; protein complex binding [GO:0032403]; serine-type endopeptidase inhibitor activity [GO:0004867]	2.41012	0
Q63610-3	Tropomyosin alpha-3 chain	Tpm3	actin filament organization;brain development;muscle contraction		actin filament binding;structural constituent of muscle	0.216134	0
Q64240	Protein AMBP [Cleaved into: Alpha-1-microglobulin; Inter-alpha-trypsin inhibitor light chain (ITI-LC) (Bikunin) (HI-30); Trypstatin]	Ambp Itil	protein catabolic process [GO:0030163]; protein-chromophore linkage [GO:0018298]	blood microparticle [GO:0072562]; cell surface [GO:0009986]; extracellular exosome [GO:0070062]; extracellular matrix [GO:0031012]; extracellular space [GO:0005615]; intracellular membrane-bounded organelle [GO:0043231]; plasma membrane [GO:0005886]; heme binding [GO:0020037]; IgA binding [GO:0019862]; protein homodimerization activity [GO:0042803]; serine-type endopeptidase inhibitor activity [G…	heme binding [GO:0020037]; IgA binding [GO:0019862]; protein homodimerization activity [GO:0042803]; serine-type endopeptidase inhibitor activity [GO:0004867]	2.55476	0.0057803
Q64268	Heparin cofactor 2 (Heparin cofactor II) (HC-II) (Protease inhibitor leuserpin-2) (Serpin D1)	Serpind1 Hcf2	blood coagulation [GO:0007596]	extracellular exosome [GO:0070062]; extracellular region [GO:0005576]; extracellular space [GO:0005615]; heparin binding [GO:0008201]; serine-type endopeptidase inhibitor activity [GO:0004867]; blood coagulation [GO:0007596]	heparin binding [GO:0008201]; serine-type endopeptidase inhibitor activity [GO:0004867]	1.85326	0
Q68FR2	Bridging integrator 2	Bin2	cell chemotaxis [GO:0060326]; phagocytosis, engulfment [GO:0006911]; plasma membrane tubulation [GO:0097320]; podosome assembly [GO:0071800]	cell cortex [GO:0005938]; cell junction [GO:0030054]; cell projection [GO:0042995]; phagocytic cup [GO:0001891]; podosome [GO:0002102]; phospholipid binding [GO:0005543]; cell chemotaxis [GO:0060326]; phagocytosis, engulfment [GO:0006911]; plasma membrane tubulation [GO:0097320]; podosome assembly [GO:0071800]	phospholipid binding [GO:0005543]	0.388288	0
Q6AYS3	Carboxypeptidase (EC 3.4.16.-)	Ctsa Ppgb	negative regulation of chaperone-mediated autophagy [GO:1904715]; proteolysis [GO:0006508]; proteolysis involved in cellular protein catabolic process [GO:0051603]; regulation of protein stability [GO:0031647]	extracellular exosome [GO:0070062]; lysosomal membrane [GO:0005765]; membrane [GO:0016020]; mitochondrion [GO:0005739]; nucleoplasm [GO:0005654]; serine-type carboxypeptidase activity [GO:0004185]; negative regulation of chaperone-mediated autophagy [GO:1904715]; proteolysis [GO:0006508]; proteolysis involved in cellular protein catabolic process [GO:0051603]; regulation of protein stability [GO:…	serine-type carboxypeptidase activity [GO:0004185]	2.71941	0
Q6GMN8	Actn1 protein (Alpha-actinin-1)	Actn1	actin crosslink formation [GO:0051764]; actin filament bundle assembly [GO:0051017]	actin filament binding [GO:0051015]; calcium ion binding [GO:0005509]; actin crosslink formation [GO:0051764]; actin filament bundle assembly [GO:0051017]	actin filament binding [GO:0051015]; calcium ion binding [GO:0005509]	0.222132	0
Q6IRK9	Carboxypeptidase Q (EC 3.4.17.-) (Hematopoietic lineage switch 2 related protein) (Hls2-rp) (Liver annexin-like protein 1) (LAL-1) (Plasma glutamate carboxypeptidase)	Cpq Pgcp	peptide catabolic process [GO:0043171]; proteolysis [GO:0006508]; thyroid hormone generation [GO:0006590]; tissue regeneration [GO:0042246]	cytoplasm [GO:0005737]; endoplasmic reticulum [GO:0005783]; extracellular exosome [GO:0070062]; extracellular space [GO:0005615]; Golgi apparatus [GO:0005794]; lysosome [GO:0005764]; carboxypeptidase activity [GO:0004180]; metal ion binding [GO:0046872]; metallodipeptidase activity [GO:0070573]; protein homodimerization activity [GO:0042803]; peptide catabolic process [GO:0043171]; proteolysis [G…	carboxypeptidase activity [GO:0004180]; metal ion binding [GO:0046872]; metallodipeptidase activity [GO:0070573]; protein homodimerization activity [GO:0042803]	3.0309	0
Q6MG90	Complement C4B (Chido blood group) (Complement component 4, gene 2) (RCG64585)	C4b C4-2 C4a rCG_64585	complement activation [GO:0006956]; detection of molecule of bacterial origin [GO:0032490]; immunoglobulin mediated immune response [GO:0016064]; inflammatory response [GO:0006954]; positive regulation of apoptotic cell clearance [GO:2000427]	axon [GO:0030424]; blood microparticle [GO:0072562]; dendrite [GO:0030425]; extracellular exosome [GO:0070062]; extracellular space [GO:0005615]; neuronal cell body [GO:0043025]; other organism cell [GO:0044216]; synapse [GO:0045202]; carbohydrate binding [GO:0030246]; complement binding [GO:0001848]; complement component C1q binding [GO:0001849]; endopeptidase inhibitor activity [GO:0004866]; co…	carbohydrate binding [GO:0030246]; complement binding [GO:0001848]; complement component C1q binding [GO:0001849]; endopeptidase inhibitor activity [GO:0004866]	5.51824	0
Q6P6T1	Complement C1s subcomponent (EC 3.4.21.42) (C1 esterase) (Complement component 1 subcomponent s) [Cleaved into: Complement C1s subcomponent heavy chain; Complement C1s subcomponent light chain]	C1s r-gsp	complement activation, classical pathway [GO:0006958]; complement activation, lectin pathway [GO:0001867]; glial cell differentiation [GO:0010001]; response to cAMP [GO:0051591]	blood microparticle [GO:0072562]; extracellular exosome [GO:0070062]; extracellular region [GO:0005576]; extracellular space [GO:0005615]; calcium ion binding [GO:0005509]; identical protein binding [GO:0042802]; serine-type endopeptidase activity [GO:0004252]; complement activation, classical pathway [GO:0006958]; complement activation, lectin pathway [GO:0001867]; glial cell differentiation [GO…	calcium ion binding [GO:0005509]; identical protein binding [GO:0042802]; serine-type endopeptidase activity [GO:0004252]	2.10042	0
Q6P6V0	Glucose-6-phosphate isomerase (GPI) (EC 5.3.1.9) (Autocrine motility factor) (AMF) (Neuroleukin) (NLK) (Phosphoglucose isomerase) (PGI) (Phosphohexose isomerase) (PHI)	Gpi	aldehyde catabolic process [GO:0046185]; angiogenesis [GO:0001525]; carbohydrate metabolic process [GO:0005975]; erythrocyte homeostasis [GO:0034101]; gluconeogenesis [GO:0006094]; glucose 6-phosphate metabolic process [GO:0051156]; glucose homeostasis [GO:0042593]; glycolytic process [GO:0006096]; in utero embryonic development [GO:0001701]; learning or memory [GO:0007611]; mesoderm formation [G…	ciliary membrane [GO:0060170]; cytoplasm [GO:0005737]; cytosol [GO:0005829]; extracellular exosome [GO:0070062]; extracellular space [GO:0005615]; membrane [GO:0016020]; myelin sheath [GO:0043209]; neuron projection [GO:0043005]; nucleoplasm [GO:0005654]; plasma membrane [GO:0005886]; cytokine activity [GO:0005125]; glucose-6-phosphate isomerase activity [GO:0004347]; growth factor activity [GO:0…	cytokine activity [GO:0005125]; glucose-6-phosphate isomerase activity [GO:0004347]; growth factor activity [GO:0008083]; intramolecular transferase activity [GO:0016866]; monosaccharide binding [GO:0048029]; ubiquitin protein ligase binding [GO:0031625]	0.169898	0
Q6P734	Plasma protease C1 inhibitor (C1 Inh) (C1Inh) (C1 esterase inhibitor) (C1-inhibiting factor) (Serpin G1)	Serping1	aging [GO:0007568]; blood coagulation [GO:0007596]; complement activation, classical pathway [GO:0006958]; fibrinolysis [GO:0042730]; innate immune response [GO:0045087]; negative regulation of complement activation, lectin pathway [GO:0001869]	blood microparticle [GO:0072562]; extracellular exosome [GO:0070062]; extracellular space [GO:0005615]; complement binding [GO:0001848]; serine-type endopeptidase inhibitor activity [GO:0004867]; aging [GO:0007568]; blood coagulation [GO:0007596]; complement activation, classical pathway [GO:0006958]; fibrinolysis [GO:0042730]; innate immune response [GO:0045087]; negative regulation of complemen…	complement binding [GO:0001848]; serine-type endopeptidase inhibitor activity [GO:0004867]	1.80436	0
Q6P7A4	Prosaposin	Psap	sphingolipid metabolic process [GO:0006665]	lysosome [GO:0005764]; sphingolipid metabolic process [GO:0006665]		0.374149	0
Q6P7S6	Clusterin	Clu	Functions as extracellular chaperone that prevents aggregation of nonnative proteins. Prevents stress-induced aggregation of blood plasma proteins.	extracellular region [GO:0005576]	Functions as extracellular chaperone that prevents aggregation of nonnative proteins. Prevents stress-induced aggregation of blood plasma proteins.	2.05679	0
Q80ZA3	Alpha-2 antiplasmin (Serine (Or cysteine) peptidase inhibitor, clade F, member 1) (Serine (Or cysteine) peptidase inhibitor, clade F, member 1, isoform CRA_c) (Serpin family F member 1)	Serpinf1 Dmrs91 rCG_34442	aging [GO:0007568]; cellular response to cobalt ion [GO:0071279]; cellular response to dexamethasone stimulus [GO:0071549]; cellular response to glucose stimulus [GO:0071333]; cellular response to retinoic acid [GO:0071300]; kidney development [GO:0001822]; negative regulation of angiogenesis [GO:0016525]; negative regulation of endothelial cell migration [GO:0010596]; negative regulation of epit…	axon [GO:0030424]; axon hillock [GO:0043203]; basement membrane [GO:0005604]; extracellular exosome [GO:0070062]; extracellular region [GO:0005576]; extracellular space [GO:0005615]; neuronal cell body [GO:0043025]; perinuclear region of cytoplasm [GO:0048471]; serine-type endopeptidase inhibitor activity [GO:0004867]; aging [GO:0007568]; cellular response to cobalt ion [GO:0071279]; cellular res…	serine-type endopeptidase inhibitor activity [GO:0004867]	4.16049	0
Q9WUW3	Complement factor I (EC 3.4.21.45) (C3B/C4B inactivator) [Cleaved into: Complement factor I heavy chain; Complement factor I light chain]	Cfi If	cellular response to interleukin-6 [GO:0071354]; complement activation, classical pathway [GO:0006958]; innate immune response [GO:0045087]	extracellular exosome [GO:0070062]; extracellular space [GO:0005615]; membrane [GO:0016020]; nucleus [GO:0005634]; metal ion binding [GO:0046872]; scavenger receptor activity [GO:0005044]; serine-type endopeptidase activity [GO:0004252]; cellular response to interleukin-6 [GO:0071354]; complement activation, classical pathway [GO:0006958]; innate immune response [GO:0045087]	metal ion binding [GO:0046872]; scavenger receptor activity [GO:0005044]; serine-type endopeptidase activity [GO:0004252]	1.98871	0
R9PXU6	Vinculin	Vcl	cell adhesion [GO:0007155]	brush border [GO:0005903]; cell [GO:0005623]; inner dense plaque of desmosome [GO:0090637]; outer dense plaque of desmosome [GO:0090636]; plasma membrane [GO:0005886]; terminal web [GO:1990357]; zonula adherens [GO:0005915]; actin filament binding [GO:0051015]; structural molecule activity [GO:0005198]; cell adhesion [GO:0007155]	actin filament binding [GO:0051015]; structural molecule activity [GO:0005198]	0.112771	0
