# Supplementary material for: Proteomic analysis of rat serum revealed the effects of chronic sleep deprivation on metabolic, cardiovascular and nervous system
Source: PLoS One. 2018 Sep 20;13(9):e0199237. doi: 10.1371/journal.pone.0199237 (PMC6147403; doi:10.1371/journal.pone.0199237)
Supplement: S1 File — (XLSX) [file pone.0199237.s004.xlsx]

## Sheet: raw data
Uniprot IDs	Gene names	Description	LFQ intensity						Mol. weight [kDa]	Sequence length	Q-value	Score	Sequence coverage [%]
			N-1	N-2	N3	CSD-1	CSD-2	CSD-3
A0A096P6L9	C5	Complement C5	269580000	700000000	955680000	491960000	686080000	70449000	189.08	1681	0	323.31	34.9
A0A0A0MY22	Siae	Sialate O-acetylesterase	11046000	0	1429600	7486700	6949200	5101100	60.508	542	0	6.0784	1.3
A0A0G2JSH9	Prdx2 rCG_51106	Peroxiredoxin-2 (RCG51106, isoform CRA_d)	0	0	0	1693900	1498700	0	21.797	198	0	3.7861	9.6
A0A0G2JSK1	Serpina3c rCG_20603	RCG20603 (Serine (or cysteine) proteinase inhibitor, clade A, member 3C)	11170000000	10000000000	10130000000	9172000000	7125000000	8370000000	46.477	416	0	323.31	58.2
A0A0G2JV42	N/A	Uncharacterized protein	1447600	2000000	647710	2797900	3007000	2528800	12.58	115	0	3.086	16.5
A0A0G2JW41	N/A	Uncharacterized protein	25738000	50000000	32095000	8117900	1109900	4594100	13.03	118	0	33.865	26.3
A0A0G2JWX0	N/A	Uncharacterized protein	20751000	20000000	5103000	15052000	7807100	9052000	15.506	141	0	3.2957	14.2
A0A0G2JX36	N/A	Uncharacterized protein	16366000	40000000	28778000	11374000	10548000	8399100	13.227	119	0	33.59	24.4
A0A0G2JXB7	N/A	Uncharacterized protein	49803000	60000000	32324000	13481000	49362000	25797000	12.89	116	0	99.7	38.8
A0A0G2JXF0	N/A	Uncharacterized protein	8927400	7000000	0	25673000	19732000	6584500	11.801	108	0	57.662	38.9
A0A0G2JY31	Serpina1 rCG_20666	Alpha-1-antiproteinase (RCG20666)	13830000000	10000000000	12930000000	12980000000	10860000000	9190000000	46.121	411	0	323.31	60.6
A0A0G2JZN1	N/A	Uncharacterized protein	0	4000000	7975900	0	0	0	10.305	96	0	3.7117	24
A0A0G2JZS9	N/A	Uncharacterized protein	6569600	40000000	39259000	116170000	73061000	78150000	10.811	97	0	107.18	26.8
A0A0G2JZV7	N/A	Uncharacterized protein	20474000	100000000	110510000	11404000	0	18180000	12.155	111	0	134.74	43.2
A0A0G2K0N6	N/A	Uncharacterized protein	3488200	1000000	0	2203400	1131100	1253200	10.753	97	0	5.508	37.1
A0A0G2K0W9	Psma7 rCG_38543	Proteasome subunit alpha type (EC 3.4.25.1)	0	0	0	291140	696240	440120	27.855	248	0	4.2932	10.1
A0A0G2K245	N/A	Uncharacterized protein	4169600	3000000	0	597440	1700900	0	12.612	114	0	3.7201	14
A0A0G2K290	N/A	Uncharacterized protein	168850000	300000000	358410000	311330000	190350000	85324000	13.905	124	0	323.31	46
A0A0G2K296	Fsip2	Fibrous sheath-interacting protein 2	29930000	60000000	81435000	15483000	9075800	32714000	570.68	5100	0	3.1636	0.5
A0A0G2K393	Plek	Pleckstrin	1187800	986010	0	1256500	10858000	0	37.249	327	0	4.3971	11
A0A0G2K4I8	N/A	Uncharacterized protein	41547000	60000000	51997000	19718000	18663000	11825000	12.684	112	0	17.195	23.2
A0A0G2K4I9	F11	Coagulation factor XI	1004900	6000000	0	0	0	0	69.599	622	0	5.4611	8.5
A0A0G2K4K2	N/A	Uncharacterized protein	53347000	60000000	21876000	41416000	34836000	53859000	10.407	96	0	11.627	35.4
A0A0G2K4Q9	Igfbp3	Insulin-like growth factor-binding protein 3	44227000	20000000	26705000	30599000	38748000	8877800	31.607	289	0	16.946	28.7
A0A0G2K531	Gpx3	Glutathione peroxidase	1807000000	3000000000	2747000000	2082000000	2392000000	1320000000	25.274	225	0	323.31	44.9
A0A0G2K5D2	N/A	Uncharacterized protein	13113000	40000000	4415400	25189000	36618000	20254000	13.552	126	0	38.95	36.5
A0A0G2K5X3	N/A	Uncharacterized protein	4734600	60000000	2214900	20459000	2300800	0	13.319	120	0	10.438	30.8
A0A0G2K6T8	N/A	Uncharacterized protein	60380000	100000000	71602000	31129000	50237000	27662000	10.344	96	0	67.786	35.4
A0A0G2K7I1	N/A	Uncharacterized protein	0	0	0	9359800	13300000	0	10.145	96	0	17.739	35.4
A0A0G2K7L3	Mpv17l	MPV17 mitochondrial inner membrane protein-like	0	10000000	7623800	29051000	28780000	27443000	11.196	96	0	3.3814	13.5
A0A0G2K7P6	N/A	Uncharacterized protein	59221000	40000000	25633000	25513000	40593000	18730000	10.23	94	0	237.32	38.3
A0A0G2K7X7	C7	Complement C7	10758000	50000000	79171000	50307000	75224000	0	93.664	846	0	47.826	24.3
A0A0G2K845	Adipoq	Adiponectin, C1Q and collagen domain-containing	26713000	20000000	25850000	20341000	13220000	12488000	23.466	218	0	30.974	16.5
A0A0G2K896	RGD1310507	Similar to RIKEN cDNA 1300017J02	3594000000	3000000000	2716000000	2693000000	2312000000	2420000000	76.721	700	0	323.31	79.3
A0A0G2K8Q1	Apoc3 rCG_58309	Apolipoprotein C-III (Apolipoprotein C-III, isoform CRA_a)	187380000	400000000	422250000	309500000	312760000	375000000	11.029	100	0	323.31	43
A0A0G2K926	LOC297568 rCG_29619	Alpha-1-inhibitor III (RCG29619, isoform CRA_a)	26602000	40000000	332910000	16211000	172710000	0	163.72	1477	0	210.99	60.1
A0A0G2K9Y5	Hrg	Histidine-rich glycoprotein	215940000	800000000	1068000000	630490000	657250000	142000000	57.926	515	0	323.31	45.6
A0A0H2UHA1	Masp1	Mannan-binding lectin serine protease 1	12261000	10000000	8870500	4025100	4255300	6327400	80.113	704	0	14.293	13.5
A0A0H2UHI5	Serpina3n LOC299282 LOC500712	Ab1-233	5458000000	7000000000	6708000000	3618000000	4354000000	6360000000	45.481	408	0	323.31	76.2
A0A0H2UHM3	Hp	Haptoglobin	7110000000	4000000000	5271000000	3000000000	4799000000	8900000000	38.432	346	0	323.31	63
A0A5C5	C4bpb rCG_45941	C4b-binding protein beta chain (Complement component 4 binding protein, beta)	9901200	0	12392000	1694600	4195300	0	28.625	258	0	5.5067	10.9
A0N4E8	N/A	Productively rearranged V-lambda-2 (Fragment)	124640000	100000000	99035000	183550000	64115000	24160000	13.936	126	0	63.625	29.4
A2NB82	N/A	Productively rearranged V-lambda-2 (Fragment)	0	0	5672500	26416000	0	24235000	12.194	111	0	15.863	37.8
A2VCV7	Masp2 rCG_31002	Mannan-binding lectin serine peptidase 2 (Mannan-binding lectin serine peptidase 2, isoform CRA_b) (Mannan-binding lectin serine protease 2)	161850000	300000000	319260000	159390000	276110000	55503000	66.273	587	0	323.31	33.6
A2VD04	Habp2	Habp2 protein (Hyaluronan-binding protein 2)	1499200	0	2033500	2428800	0	0	57.651	521	0	6.3736	8.6
B0BNA5	Cotl1 Clp	Coactosin-like protein	5265800	2000000	612730	7990100	8082300	5220700	15.932	142	0	4.9458	17.6
B0BNN4	Cfp Pfc_mapped rCG_42912	Complement factor properdin (Properdin factor, complement (Mapped))	135430000	100000000	133530000	88274000	70859000	79196000	50.572	465	0	62.4	28.8
B1H216	Hba-a1 Glnc3 Hba-a2 Hba-a3 Hba1 rCG_34636	Globin c3 (Hemoglobin alpha, adult chain 2) (RCG34636, isoform CRA_a)	885640000	1000000000	961740000	768280000	503920000	476000000	15.328	142	0	323.31	85.9
B1H247	N/A	Uncharacterized protein (Fragment)	528090000	500000000	383960000	284950000	295300000	217000000	60.329	543	0	323.31	40.9
B2GVB9	Fermt3	Fermitin family member 3 (Fermt3 protein)	0	7000000	3534100	26553000	29449000	4920700	75.622	665	0	22.881	12.9
B2RYM3	Itih1 Itih1_predicted rCG_42292	Inter-alpha trypsin inhibitor, heavy chain 1 (Inter-alpha trypsin inhibitor, heavy chain 1 (Predicted), isoform CRA_a) (Itih1 protein)	17607000	20000000	18056000	8936300	4797500	8871100	57.501	511	0	15.483	14.5
B2RYW6	N/A	Uncharacterized protein	1258500	20000000	121470000	16304000	70622000	0	48.046	423	0	150.13	30.5
B2RZC1	Rbp4 rCG_47330	Retinol-binding protein	0	30000000	108040000	37216000	105930000	0	23.22	201	0	132.46	46.8
B5DEH7	C1r	C1r protein (Complement C1r)	200070000	100000000	71474000	92770000	69247000	51105000	80.424	707	0	101.5	32.5
C0JPT7	Flna Flna_predicted rCG_43821	Filamin A (Filamin alpha) (Filamin, alpha (Predicted), isoform CRA_a)	2060600	3000000	1866200	43440000	77966000	60883000	280.49	2639	0	71.929	15.3
D3ZAB3	N/A	Uncharacterized protein	4499400	5000000	3988900	4935700	5292400	2712200	13.264	119	0	6.1617	13.4
D3ZAN3	Ganab Ganab_predicted rCG_48309	Alpha glucosidase 2 alpha neutral subunit (Predicted) (Glucosidase II alpha subunit)	1920900	2000000	0	0	0	0	90.571	797	0	4.4752	5.5
D3ZBS2	Itih3	Inter-alpha-trypsin inhibitor heavy chain H3	6648000000	7000000000	6971000000	4978000000	4722000000	4200000000	99.066	887	0	323.31	44.6
D3ZC54	N/A	Uncharacterized protein	40468000	40000000	35814000	25747000	34950000	15548000	13.13	117	0	15.468	39.3
D3ZE00	N/A	Uncharacterized protein	24885000	10000000	21491000	29527000	7844200	3287400	10.849	98	0	42.49	27.6
D3ZEP5	N/A	Uncharacterized protein	3282100	8000000	709120	10937000	11137000	5158700	10.581	97	0	14.269	35.1
D3ZFF8	N/A	Uncharacterized protein	55146000	80000000	75727000	44641000	45297000	34038000	25.308	238	0	38.662	21
D3ZFH5	Itih2	Inter-alpha-trypsin inhibitor heavy chain 2	34212000	50000000	26859000	25142000	18927000	13592000	41.402	360	0	31.256	30
D3ZIG8	Fam193a	Family with sequence similarity 193, member A	0	9000000	0	4106600	5705400	0	159.77	1436	0.008475	2.6289	1
D3ZJW6	rCG_21066	RCG21066	29061000	40000000	33718000	22057000	27953000	30563000	13.063	117	0	141.67	18.8
D3ZMS7	N/A	Uncharacterized protein	9842000	0	0	0	5451600	0	12.721	115	0	5.9054	20.9
D3ZPI8	C8g C8g_predicted rCG_45740	Complement C8 gamma chain (Complement component 8, gamma polypeptide (Predicted), isoform CRA_a)	70769000	100000000	148840000	62711000	130950000	27315000	66.666	589	0	176.32	37
D3ZPL2	N/A	Uncharacterized protein	27300000	30000000	15697000	28392000	12791000	22617000	11.325	105	0	44.078	17.1
D3ZQ25	Fbln1 Fbln1_predicted rCG_59745	Fibulin-1	3540100	4000000	7750000	5261300	7581200	2627900	78.071	705	0	11.25	11.2
D3ZQM9	N/A	Uncharacterized protein	0	8000000	16282000	0	0	0	12.941	116	0	9.6631	29.3
D3ZQR5	N/A	Uncharacterized protein	69475000	100000000	67804000	77479000	151050000	35298000	12.767	116	0	151.26	24.1
D3ZQU7	Gp1ba rCG_34279	Glycoprotein Ib platelet alpha subunit (RCG34279)	3586200	20000000	29526000	6549400	27114000	23362000	78.271	717	0	41.878	13.7
D3ZTE0	F12	Coagulation factor XII (EC 3.4.21.38) (Hageman factor) (HAF) [Cleaved into: Coagulation factor XIIa heavy chain; Coagulation factor XIIa light chain]	404700000	500000000	507540000	297970000	283570000	181000000	65.843	595	0	303.75	33.1
D3ZTX4	Mgam	Maltase-glucoamylase	7163700	7000000	0	8632700	6382700	313560	204.94	1795	0	5.8968	1.6
D3ZUU6	Clec3b rCG_25681	C-type lectin domain family 3, member B (RCG25681)	24094000	50000000	58938000	23371000	9650900	13338000	22.306	202	0	24.964	21.8
D3ZWC1	N/A	Uncharacterized protein	0	677930	1175500	6617100	3531200	683360	12.303	112	0	5.0071	13.4
D3ZWD6	C8a C8a_predicted rCG_53418	Complement C8 alpha chain (Complement component 8, alpha polypeptide (Predicted))	91807000	90000000	85988000	41302000	26220000	39841000	75.573	685	0	38.018	19
D3ZZ08	N/A	Uncharacterized protein	0	0	0	1615900	2654400	0	13.191	120	0	3.983	17.5
D4A0Q1	Lin28b	Lin-28 homolog B	92430000000	100000000000	97890000000	74680000000	74120000000	47500000000	167.12	1500	0	323.31	73.6
D4A183	Vnn3 RGD1560609_predicted rCG_41982	Similar to Vanin-3 (Predicted) (Vanin 3)	69757000	60000000	56950000	28179000	42072000	25810000	56.421	500	0	67.756	37
D4A3E0	Mmrn1 rCG_55340	Multimerin 1 (RCG55340)	5217100	20000000	1601700	5925500	0	0	135.6	1210	0	10.599	6.5
D4A4L6	N/A	Uncharacterized protein	60227000	40000000	49855000	56505000	43550000	18380000	12.969	117	0	22.208	47
D4A7U1	Zyx	Zyxin	0	0	0	1175900	3457000	0	60.303	564	0	3.0221	3.9
D4A8G5	Tgfbi	Transforming growth factor, beta-induced	901770	969020	2528800	992100	0	0	74.752	685	0	3.3778	3.4
D4A900	Filip1l	Filamin A-interacting protein 1-like	81876000	100000000	118850000	103040000	32461000	28079000	135.84	1186	0.008357	2.5493	1.2
D4ABV5	Calm2	Calmodulin-2	0	0	0	787350	0	6018200	16.815	149	0	4.3298	20.1
D4ACR1	N/A	Uncharacterized protein	1575700	30000000	12152000	13449000	39773000	20588000	13.714	121	0	65.023	33.1
E9PSU8	N/A	Uncharacterized protein	73603000	100000000	63978000	43373000	51137000	24418000	15.162	137	0	108.65	31.4
F1LPR6	N/A	Uncharacterized protein	14704000	40000000	19245000	31329000	20495000	11357000	51.4	470	0	14.339	17.9
F1LQS6	Xdh rCG_61833	RCG61833 (Xanthine dehydrogenase/oxidase)	0	10000000	1464600	0	1624200	0	146.26	1331	0	5.5763	3.8
F1LR92	Serpina3m	Serine protease inhibitor A3M	77850000	100000000	78482000	48356000	42976000	28814000	46.84	419	0	57.676	37.5
F1LST1	Fn1 rCG_25006	Fibronectin (Fibronectin 1, isoform CRA_c)	4741000000	6000000000	4963000000	3669000000	3364000000	2650000000	262.75	2387	0	323.31	50
F1LTN6	N/A	Uncharacterized protein	3366000000	5000000000	4693000000	3380000000	2889000000	1860000000	24.915	228	0	323.31	58.3
F1LTY5	LOC100361009	RCG64257-like	32055000	60000000	28924000	21418000	31033000	14570000	15.313	138	0	12.75	23.9
F1LUA1	Eea1	Early endosome antigen 1	82972000	300000000	91030000	55225000	77522000	33639000	12.944	117	0	114.31	12.8
F1LVG9	Alms1	ALMS1, centrosome and basal body-associated protein	10892000	6000000	0	0	0	10210000	359.95	3245	0	2.9697	1.2
F1LVL2	Icoslg	Inducible T-cell co-stimulator ligand	52979000	30000000	67533000	84223000	62527000	58756000	34.848	307	0	61.947	18.2
F1LWD0	N/A	Uncharacterized protein	7876800	0	1955300	1962900	5078700	3930200	11.92	106	0	9.4307	25.5
F1LWS4	N/A	Uncharacterized protein	0	0	0	2149600	0	649160	65.865	574	0	4.0449	10.3
F1LXY6	N/A	Uncharacterized protein	0	10000000	3506100	512790	2031600	0	11.247	100	0	5.6894	27
F1LYF1	N/A	Uncharacterized protein	224500000	400000000	205760000	255780000	177060000	99880000	11.286	105	0	157.85	38.1
F1LZ11	N/A	Uncharacterized protein	58274000	20000000	25266000	11832000	31682000	16964000	14.067	124	0	26.794	38.7
F1LZX5	Hectd4 RGD1309762	HECT domain E3 ubiquitin protein ligase 4	46769000	30000000	18283000	0	21673000	22169000	452.5	4126	0.008403	2.5724	0.4
F1M0U4	N/A	Uncharacterized protein	55936000	50000000	56511000	0	29601000	14429000	13.44	120	0.008427	2.6109	9.2
F1M1R0	N/A	Uncharacterized protein	68633000	60000000	51219000	92154000	78758000	9646200	14.894	136	0	15.424	26.5
F1M3X3	N/A	Uncharacterized protein	65967000	90000000	96734000	90884000	68302000	59956000	13.014	117	0	319.9	51.3
F1M6Z1	Apob	Apolipoprotein B-100	183500000	300000000	113590000	484720000	461190000	184000000	509.69	4506	0	323.31	15.2
F1M7I8	RGD1565617	Similar to Ig variable region, light chain	5078900	0	1713300	5701700	1809200	1190000	13.577	124	0	11.631	12.9
F1M957	Vwf VWF	von Willebrand factor	100250000	60000000	48788000	23178000	17136000	17367000	308.98	2812	0	49.331	7.5
F1M983	Cfh	Complement factor H	1028000000	3000000000	2836000000	1651000000	1864000000	446000000	140.01	1234	0	323.31	53.6
F1MAE7	N/A	Uncharacterized protein	12706000	10000000	14439000	7560700	6906300	2907200	12.26	117	0	4.8416	20.5
F6Q1N1	F13b	Coagulation factor XIII B chain	208010000	200000000	214050000	136340000	164550000	88202000	74.88	659	0	183.57	43.9
F7FAY5	LOC360919	Similar to alpha-fetoprotein	39836000	50000000	43758000	21190000	26376000	1037100	70.324	621	0	68.062	17.2
G3V6G1	Jchain Igj rCG_60416	Immunoglobulin joining chain	167300000	200000000	178500000	110260000	150000000	79368000	17.784	159	0	36.219	42.1
G3V7H2	Minpp1 rCG_47320	Multiple inositol polyphosphate phosphatase 1 (RCG47320)	8131700	2000000	1370500	0	0	232750	54.599	481	0	5.4532	7.9
G3V7H3	Cfd rCG_29168	Complement factor D (Complement factor D (Adipsin), isoform CRA_b)	30223000	50000000	76560000	76697000	110110000	16187000	28.541	263	0	129.56	51
G3V7K3	Cp rCG_41456	Ceruloplasmin (Ceruloplasmin, isoform CRA_a)	13420000000	10000000000	11730000000	10040000000	8029000000	8830000000	120.66	1059	0	323.31	60.6
G3V7N9	C1qb rCG_30695	Complement C1q subcomponent subunit B (Complement component 1, q subcomponent, beta polypeptide, isoform CRA_b)	125960000	100000000	78372000	73477000	85714000	93440000	26.647	253	0	140.28	21.7
G3V7W7	Anpep	Aminopeptidase (EC 3.4.11.-)	1365900	0	0	2007300	1476600	1007400	109.19	964	0	10.234	5.3
G3V811	F13a1 rCG_44203	Coagulation factor XIII A chain (Coagulation factor XIII, A1 subunit, isoform CRA_a)	24681000	20000000	31776000	53401000	44837000	46953000	83.053	732	0	35.336	20.6
G3V843	F2 rCG_27251	Prothrombin (EC 3.4.21.5) (Coagulation factor II)	1200000000	2000000000	2093000000	1715000000	1800000000	1180000000	70.385	617	0	323.31	52.2
G3V852	Tln1 rCG_55135	RCG55135, isoform CRA_b (Talin 1)	52381000	90000000	29045000	200150000	288120000	119000000	269.67	2541	0	287.5	20.5
G3V8B1	Gpld1 rCG_45229	Glycosylphosphatidylinositol specific phospholipase D1, isoform CRA_a (Phosphatidylinositol-glycan-specific phospholipase D)	237250000	400000000	274130000	249590000	234040000	189000000	93.666	843	0	323.31	42.6
G3V8D4	Apoc2 Apoc2_predicted rCG_54652	Apolipoprotein C-II (Predicted) (Apolipoprotein C2)	251870000	300000000	174880000	320080000	197800000	372000000	10.695	97	0	27.823	25.8
G3V8K8	Proz	Protein Z, vitamin K-dependent plasma glycoprotein	19338000	20000000	21785000	31932000	37289000	36002000	45.384	406	0	25.654	20.7
G3V9J1	LOC297568	Alpha-1-inhibitor III	165720000	200000000	161230000	129850000	99322000	33522000	97.338	872	0	80.6	39.9
G3V9R9	Afm rCG_60492	Afamin (Afamin, isoform CRA_c)	1500000000	1000000000	2086000000	1211000000	1634000000	947000000	69.241	608	0	323.31	57.9
H6X2X0	crp	Pentaxin (Pentraxin)	6254000000	7000000000	8343000000	5763000000	5964000000	5510000000	25.442	230	0	323.31	41.7
H6X338	sap	Pentaxin (Pentraxin)	33480000	30000000	21927000	30392000	24547000	10170000	26.203	228	0	25.56	39.5
H9KVE3	Ubr5	E3 ubiquitin-protein ligase UBR5	0	5000000	7931600	0	0	0	268.63	2430	0.008523	2.7269	1.1
M0R4G1	N/A	Uncharacterized protein	50915000	100000000	26587000	38421000	39796000	36228000	161.1	1411	0	3.7734	1.2
M0R5R0	Pros1 rCG_44248	Protein S (Alpha), isoform CRA_b (Vitamin K-dependent protein S)	22946000	10000000	59537000	46417000	55714000	20175000	74.611	675	0	107.68	15.7
M0R660	N/A	Glyceraldehyde-3-phosphate dehydrogenase (EC 1.2.1.12)	1731000	1000000	1098700	10327000	23759000	11031000	35.783	333	0	8.2036	13.2
M0R789	N/A	Uncharacterized protein	43252000	30000000	12417000	19665000	36142000	13517000	10.487	97	0	37.641	19.6
M0R7M5	LOC100911032	Uncharacterized LOC100911032	161450000	200000000	121420000	247650000	260660000	100000000	14.649	132	0	177.96	35.6
M0R7Q2	N/A	Uncharacterized protein	6244100	2000000	3673200	4159200	6440000	4486600	13.152	117	0	25.036	30.8
M0R8B5	RGD1563231	Uncharacterized protein	10947000	20000000	8713300	14616000	25091000	9383000	12.932	120	0	28.643	30.8
M0R8B6	Tubb1 LOC679312 rCG_40913	Tubulin beta chain	19191000	20000000	16394000	40295000	24760000	61599000	50.416	452	0	34.529	23
M0R8D9	Spag17	Sperm-associated antigen 17	33169000	0	22056000	0	0	0	242.94	2149	0.00838	2.5546	1.1
M0R8G6	N/A	Uncharacterized protein	1433000000	900000000	779780000	626800000	682410000	597000000	44.67	396	0	323.31	44.2
M0R936	N/A	Uncharacterized protein	9279000	20000000	0	2656700	7353600	0	15.437	140	0	10.71	27.1
M0R9U2	N/A	Uncharacterized protein	155960000	80000000	130670000	102850000	57326000	97275000	10.845	98	0	69.642	83.7
M0RA79	LOC691828	Uncharacterized LOC691828	121760000	200000000	183720000	239990000	225580000	94544000	10.959	99	0	323.31	68.7
M0RAB8	N/A	Uncharacterized protein	0	2000000	0	6726200	43963000	5975900	11.097	100	0	21.128	61
M0RAV0	N/A	Uncharacterized protein	13999000	20000000	23151000	3789300	2093300	0	10.129	93	0	6.1951	23.7
M0RBF1	C3 rCG_45082	Complement C3 (RCG45082)	55680000000	50000000000	52370000000	34510000000	35130000000	33000000000	186.32	1663	0	323.31	84.9
M0RBK4	N/A	Uncharacterized protein	20856000	20000000	17432000	28073000	8835000	8150800	11.51	106	0	68.1	31.1
M0RBX3	N/A	Uncharacterized protein	4886200	7000000	1720600	0	3677200	566680	13.046	117	0	3.263	10.3
M0RCB1	N/A	Uncharacterized protein	0	1000000	0	9554300	7173900	7680000	70.429	641	0	11.214	15.8
M0RD98	N/A	Uncharacterized protein	15164000	20000000	10025000	16885000	56628000	17914000	13.123	122	0	5.1172	28.7
M0RDL2	N/A	Uncharacterized protein	3597200	3000000	0	17262000	17904000	3033600	11.267	102	0	5.3672	30.4
M0RDZ5	N/A	Uncharacterized protein	79440000	70000000	88161000	136210000	112500000	51999000	10.439	95	0	10.458	32.6
O35849	Lcat rCG_51339	Lecithin cholesterol acyltransferase (Lecithin cholesterol acyltransferase, isoform CRA_b) (Lecithin:cholesterol acyltransferase) (EC 2.3.1.43) (Phosphatidylcholine-sterol acyltransferase)	82741000	80000000	66432000	49643000	53533000	29322000	49.881	440	0	73.759	18.2
O70211	N/A	Insulin-like growth factor binding protein complex acid-labile subunit	250610000	300000000	240230000	154250000	270010000	83433000	66.924	603	0	323.31	30.3
O78087	N/A	MHC class Ib alpha chain (Fragment)	4301000000	8000000000	8584000000	4991000000	5596000000	2410000000	103.75	933	0	323.31	55.2
P01015	Agt Serpina8	Angiotensinogen (Serpin A8) [Cleaved into: Angiotensin-1 (Angiotensin 1-10) (Angiotensin I) (Ang I); Angiotensin-2 (Angiotensin 1-8) (Angiotensin II) (Ang II); Angiotensin-3 (Angiotensin 2-8) (Angiotensin III) (Ang III) (Des-Asp[1]-angiotensin II); Angiotensin-4 (Angiotensin 3-8) (Angiotensin IV) (Ang IV); Angiotensin 1-9; Angiotensin 1-7; Angiotensin 1-5; Angiotensin 1-4]	535960000	500000000	391400000	387310000	482470000	368000000	51.981	477	0	323.31	44.7
P01681	N/A	Ig kappa chain V region S211	1034800	0	6055800	0	0	0	11.433	109	0	5.8003	22
P01805	N/A	Ig heavy chain V region IR2	8808500	40000000	22704000	13552000	30642000	4908100	16.024	142	0	21.583	23.9
P01836	N/A	Ig kappa chain C region, A allele	0	300000000	12643000	387320000	938430000	414000000	11.732	106	0	96.07	58.5
P01883	N/A	Ig delta chain C region (Fragment)	2593600	0	0	2900100	10755000	0	22.422	202	0	38.367	18.3
P02091	Hbb	Hemoglobin subunit beta-1 (Beta-1-globin) (Hemoglobin beta chain, major-form) (Hemoglobin beta-1 chain)	3101000000	5000000000	2751000000	2493000000	1643000000	1440000000	15.979	147	0	323.31	80.3
P02454	Col1a1	Collagen alpha-1(I) chain (Alpha-1 type I collagen)	10672000	7000000	2583500	17504000	6801700	7093600	137.95	1453	0	12.27	5
P02625	Pvalb Pva	Parvalbumin alpha	5054100	3000000	0	0	0	0	11.925	110	0	4.1721	11.8
P02651	Apoa4	Apolipoprotein A-IV (Apo-AIV) (ApoA-IV) (Apolipoprotein A4)	2430000000	2000000000	2768000000	3507000000	2698000000	3080000000	44.456	391	0	323.31	84.9
P02761	N/A	Major urinary protein (MUP) (Allergen Rat n I) (Alpha(2)-euglobulin) (Alpha-2u-globulin) (alpha-2u globulin PGCL1) (allergen Rat n 1) [Cleaved into: 15.5 kDa fatty acid-binding protein (15.5 kDa FABP)]	71402000	60000000	43307000	91362000	49693000	60144000	20.737	181	0	115.41	58.6
P02764	Orm1	Alpha-1-acid glycoprotein (Orosomucoid) (OMD)	695120000	600000000	494320000	390770000	397530000	566000000	23.575	205	0	323.31	42.4
P02767	Ttr Tt	Transthyretin (Prealbumin) (TBPA)	455860000	400000000	286530000	420420000	350660000	241000000	15.72	147	0	323.31	62.6
P02770	Alb	Serum albumin	54350000000	80000000000	107800000000	34890000000	52720000000	26700000000	68.73	608	0	323.31	87.3
P04638	Apoa2	Apolipoprotein A-II (Apo-AII) (ApoA-II) (Apolipoprotein A2) [Cleaved into: Proapolipoprotein A-II (ProapoA-II)]	598580000	1000000000	672200000	882170000	929300000	460000000	11.439	102	0	323.31	37.3
P04639	Apoa1	Apolipoprotein A-I (Apo-AI) (ApoA-I) (Apolipoprotein A1) [Cleaved into: Proapolipoprotein A-I (ProapoA-I)]	7518000000	9000000000	8538000000	10950000000	9649000000	8810000000	30.062	259	0	323.31	78
P05544	Serpina3l Spin2a	Serine protease inhibitor A3L (Serpin A3L) (CPI-23) (Contrapsin-like protease inhibitor 3) (Serine protease inhibitor 1) (SPI-1)	17890000000	20000000000	17840000000	14560000000	13680000000	11700000000	46.277	413	0	323.31	66.3
P05545	Serpina3k Spin2b	Serine protease inhibitor A3K (Serpin A3K) (CPI-21) (Contrapsin-like protease inhibitor 1) (GHR-P63) (Growth hormone-regulated proteinase inhibitor) (Kallikrein-binding protein) (KBP) (SPI-2.3) (Serine protease inhibitor 2) (SPI-2) (Thyroid hormone-regulated protein)	1406000000	4000000000	501930000	3241000000	1177000000	1250000000	46.561	416	0	323.31	58.4
P06238	A2m A2m1	Alpha-2-macroglobulin (Alpha-2-M)	41861000	40000000	15512000	20247000	6858700	7036300	163.78	1472	0	45.623	16.9
P06761	Hspa5 Grp78	Endoplasmic reticulum chaperone BiP (EC 3.6.4.10) (78 kDa glucose-regulated protein) (GRP-78) (Binding-immunoglobulin protein) (BiP) (Heat shock protein 70 family protein 5) (HSP70 family protein 5) (Heat shock protein family A member 5) (Immunoglobulin heavy chain-binding protein) (Steroidogenesis-activator polypeptide)	3028600	2000000	1912000	17282000	14690000	12308000	72.346	654	0	23.333	15.3
P06765	Pf4 Cxcl4 Scyb4	Platelet factor 4 (PF-4) (C-X-C motif chemokine 4)	9012300	0	828700	0	4099200	0	15.276	140	0	10.324	21.4
P07323	Eno2 Eno-2	Gamma-enolase (EC 4.2.1.11) (2-phospho-D-glycerate hydro-lyase) (Enolase 2) (Neural enolase) (Neuron-specific enolase) (NSE)	21762000	50000000	8427400	9854000	6266700	24574000	13.72	119	0	72.235	45.4
P07335	Ckb Ckbb	Creatine kinase B-type (EC 2.7.3.2) (B-CK) (Creatine kinase B chain) (Creatine phosphokinase M-type) (CPK-B)	465560	0	0	0	2404200	867420	42.725	381	0.002916	2.8723	6.3
P08932	N/A	T-kininogen 2 (Alpha-1-MAP) (Major acute phase protein) (T-kininogen II) (Thiostatin) [Cleaved into: T-kininogen 2 heavy chain (T-kininogen II heavy chain); T-kinin; T-kininogen 2 light chain (T-kininogen II light chain)]	9247000000	8000000000	10990000000	5420000000	7353000000	6840000000	71.282	638	0	323.31	50.8
P08934	Kng1 Kng	Kininogen-1 [Cleaved into: Kininogen-1 heavy chain; Bradykinin; Kininogen-1 light chain]	416360000	600000000	647140000	343920000	331640000	164000000	47.704	430	0	323.31	67.9
P0C6C0	Sphkap Skip	A-kinase anchor protein SPHKAP (SPHK1-interactor and AKAP domain-containing protein) (Sphingosine kinase type 1-interacting protein)	62351000	80000000	79326000	81305000	41907000	35366000	184.45	1683	0.008333	2.5492	0.5
P10959	Ces1c Es2	Carboxylesterase 1C (EC 3.1.1.1) (Carboxyesterase ES-1) (E1) (ES-THET) (Esterase-2) (Liver carboxylesterase 1) (Neutral retinyl ester hydrolase) (NREH) (Retinyl ester hydrolase) (REH)	5454000000	9000000000	7490000000	6898000000	2940000000	4390000000	60.174	549	0	323.31	62.8
P11517	N/A	Hemoglobin subunit beta-2 (Beta-2-globin) (Hemoglobin beta chain, minor-form) (Hemoglobin beta-2 chain)	59341000	100000000	51557000	41667000	36181000	24213000	15.982	147	0	155.05	70.1
P11980	Pkm Pkm2 Pykm	Pyruvate kinase PKM (EC 2.7.1.40) (Pyruvate kinase muscle isozyme)	925880	0	0	1307100	979790	0	57.817	531	0	5.3942	5.8
P12346	Tf	Serotransferrin (Transferrin) (Beta-1 metal-binding globulin) (Liver regeneration-related protein LRRG03) (Siderophilin)	84300000000	80000000000	69240000000	64310000000	57770000000	69500000000	76.394	698	0	323.31	67.6
P12928	Pklr	Pyruvate kinase PKLR (EC 2.7.1.40) (L-PK) (Pyruvate kinase isozymes L/R)	11883000	9000000	0	32211000	35121000	30643000	28.509	248	0	46.761	30.2
P14423	Pla2g2a	Phospholipase A2, membrane associated (EC 3.1.1.4) (GIIC sPLA2) (Group IIA phospholipase A2) (Phosphatidylcholine 2-acylhydrolase 2A)	8446200	10000000	9384400	3586800	7130200	800310	16.294	146	0	10.866	26.7
P14630	Apom	Apolipoprotein M (Apo-M) (ApoM) (Protein Px)	257220000	400000000	258780000	224100000	268300000	250000000	21.512	190	0	125.11	40
P16290	Pgam2	Phosphoglycerate mutase 2 (EC 5.4.2.11) (EC 5.4.2.4) (BPG-dependent PGAM 2) (Muscle-specific phosphoglycerate mutase) (Phosphoglycerate mutase isozyme M) (PGAM-M)	149000000000	100000000000	125800000000	83640000000	75030000000	60500000000	163.77	1477	0	323.31	60.9
P16296	F9 Cf9	Coagulation factor IX (EC 3.4.21.22) (Christmas factor) [Cleaved into: Coagulation factor IXa light chain; Coagulation factor IXa heavy chain]	151240000	100000000	162610000	143320000	150930000	109000000	51.808	462	0	252.4	32.3
P19939	Apoc1	Apolipoprotein C-I (Apo-CI) (ApoC-I) (Apolipoprotein C1) (Liver regeneration-related protein LRRG04) [Cleaved into: Truncated apolipoprotein C-I]	83178000	200000000	101630000	81810000	114600000	43934000	9.8606	88	0	24.358	25
P19999	Mbl1	Mannose-binding protein A (MBP-A) (Mannan-binding protein)	22102000	40000000	31544000	9820300	30853000	9724900	12.985	117	0	6.7417	23.1
P20059	Hpx	Hemopexin	5272000000	20000000000	23170000000	12130000000	16550000000	2960000000	51.35	460	0	323.31	69.1
P20761	Igh-1a	Ig gamma-2B chain C region (Immunoglobulin heavy chain 1a)	8332000000	10000000000	11790000000	9201000000	5577000000	6210000000	36.497	333	0	323.31	44.4
P20767	N/A	Ig lambda-2 chain C region	1105000000	2000000000	1143000000	1098000000	1015000000	690000000	11.318	104	0	323.31	93.3
P24090	Ahsg Fetua	Alpha-2-HS-glycoprotein (59 kDa bone sialic acid-containing protein) (BSP) (Fetuin-A) (Glycoprotein PP63)	10490000000	8000000000	7956000000	9015000000	6747000000	7470000000	37.982	352	0	323.31	48.3
P25113	Pgam1	Phosphoglycerate mutase 1 (EC 5.4.2.11) (EC 5.4.2.4) (BPG-dependent PGAM 1) (Phosphoglycerate mutase isozyme B) (PGAM-B)	1724000	30000000	5259900	60320000	131940000	20505000	36.571	329	0	41.032	30.7
P25236	Selenop Selp Sepp1	Selenoprotein P (SeP) [Cleaved into: Selenoprotein Se-P10; Selenoprotein Se-P6; Selenoprotein Se-P2; Selenoprotein Se-P1]	53500000	60000000	83091000	44943000	59989000	24178000	43.083	385	0	115.47	16.1
P27139	Ca2	Carbonic anhydrase 2 (EC 4.2.1.1) (Carbonate dehydratase II) (Carbonic anhydrase II) (CA-II)	28335000	30000000	16800000	14557000	2979100	0	29.113	260	0	8.8708	26.9
P29534	Vcam1 Vcam-1	Vascular cell adhesion protein 1 (V-CAM 1) (VCAM-1) (CD antigen CD106)	2169200	4000000	0	0	0	0	81.245	739	0	5.7698	5.7
P31211	Serpina6 Cbg	Corticosteroid-binding globulin (CBG) (Serpin A6) (Transcortin)	8870100	20000000	13546000	6385900	10612000	7026700	11.003	101	0	25.045	35.6
P31720	C1qa	Complement C1q subcomponent subunit A	173510000	100000000	149040000	102830000	82776000	53738000	25.917	245	0	91.791	26.9
P31722	C1qc C1qg	Complement C1q subcomponent subunit C	74159000	100000000	87724000	44733000	69649000	18913000	40.965	357	0	79.885	35.6
P35213-2	Ywhab	14-3-3 protein beta/alpha	0	0	0	1069700	1179200	0	27.822	244	0	3.061	15.6
P45592	Cfl1	Cofilin-1 (Cofilin, non-muscle isoform)	0	0	0	3789600	5158600	0	18.532	166	0	5.6355	18.7
P48500	Tpi1	Triosephosphate isomerase (TIM) (EC 5.3.1.1) (Triose-phosphate isomerase)	1154000000	1000000000	978800000	2007000000	2339000000	1690000000	41.736	375	0	323.31	69.3
P51886	Lum Lcn Ldc	Lumican (Keratan sulfate proteoglycan lumican) (KSPG lumican)	135780000	100000000	102470000	111080000	103460000	68693000	38.279	338	0	190.07	41.7
P55159	Pon1 Pon	Serum paraoxonase/arylesterase 1 (PON 1) (EC 3.1.1.2) (EC 3.1.1.81) (EC 3.1.8.1) (Aromatic esterase 1) (A-esterase 1) (Serum aryldialkylphosphatase 1)	666840000	700000000	617600000	920110000	900050000	793000000	39.358	355	0	235.44	33.2
P55314	C8b	Complement component C8 beta chain (Complement component 8 subunit beta)	49425000	100000000	219100000	47542000	81738000	19054000	18.414	164	0	75.068	50
P62329	Tmsb4x Thyb4 Tmsb4	Thymosin beta-4 (T beta 4) [Cleaved into: Hematopoietic system regulatory peptide (Seraspenide)]	3061600	20000000	3842500	37314000	31817000	15354000	5.0526	44	0	32.778	25
P62963	Pfn1	Profilin-1 (Profilin I)	51102000	9000000	6481300	86438000	65115000	76342000	14.957	140	0	57.679	54.3
P63102	Ywhaz Msfs1	14-3-3 protein zeta/delta (Mitochondrial import stimulation factor S1 subunit) (Protein kinase C inhibitor protein 1) (KCIP-1)	12791000	8000000	4473700	32694000	48016000	27349000	27.771	245	0	39.656	35.1
P63259	Actg1 Actg	Actin, cytoplasmic 2 (Gamma-actin) [Cleaved into: Actin, cytoplasmic 2, N-terminally processed]	8664700	4000000	1875100	3721100	3406400	3775700	41.792	375	0	35.236	69.3
P68136	Acta1 Acta	Actin, alpha skeletal muscle (Alpha-actin-1) [Cleaved into: Actin, alpha skeletal muscle, intermediate form]	20637000	20000000	13451000	16392000	29016000	26009000	42.051	377	0	31.669	30.2
P69897	Tubb5	Tubulin beta-5 chain	18845000	10000000	5874600	25358000	40323000	10556000	49.67	444	0	2.8921	25.2
P81828	N/A	Urinary protein 2 (UP-2) (rUP-2)	0	0	0	1773300	1637600	0	11.068	101	0	11.057	13.9
P83121	N/A	Urinary protein 3 (UP-3) (rUP-3)	1325500	1000000	1123800	1934700	443260	2135300	11.1	101	0	4.273	13.9
Q01177	Plg	Plasminogen (EC 3.4.21.7) [Cleaved into: Plasmin heavy chain A; Activation peptide; Angiostatin; Plasmin heavy chain A, short form; Plasmin light chain B]	4976000000	7000000000	8313000000	5586000000	6104000000	2560000000	90.535	812	0	323.31	75
Q08163	Cap1 Cap Mch1	Adenylyl cyclase-associated protein 1 (CAP 1)	6933200	2000000	1405100	5321800	12484000	11531000	51.588	474	0	9.7482	11.8
Q08420	Sod3 Sod-3	Extracellular superoxide dismutase [Cu-Zn] (EC-SOD) (EC 1.15.1.1) (Superoxide dismutase B)	23540000	7000000	9136900	9403800	9090900	12721000	26.62	244	0	27.284	18.9
Q3B8R4	Igh-6	Igh-6 protein	4758000000	6000000000	4328000000	4561000000	5489000000	2930000000	65.548	595	0	323.31	44.7
Q3B8R6	Azgp1 rCG_55974	Alpha-2-glycoprotein 1, zinc (Alpha-2-glycoprotein 1, zinc-binding) (Zinc-alpha-2-glycoprotein)	764860000	500000000	685340000	454010000	346620000	473000000	34.033	296	0	323.31	47.3
Q3KR94	Vtn rCG_34659	Vitronectin (Vitronectin, isoform CRA_b)	1951000000	2000000000	1704000000	1447000000	1451000000	1240000000	54.724	478	0	323.31	42.9
Q3KRD6	Xylt2 rCG_34918	Xylosyltransferase 2 (Xylosyltransferase II) (Xylosyltransferase II, isoform CRA_a)	2421000000	3000000000	2054000000	1682000000	1508000000	1620000000	38.851	349	0	323.31	35.5
Q499V8	Sarg	Specifically androgen-regulated gene protein	559760000	400000000	370860000	313540000	274370000	128000000	64.612	604	0	6.0344	3.5
Q4FZR1	Hook2	Hook2 protein (Fragment)	0	20000000	29974000	0	31945000	0	69.629	592	0.008499	2.6543	2.7
Q4KM75	Cd5l rCG_62791	CD5 antigen-like (Cd5 molecule-like)	171210000	200000000	124600000	183280000	192470000	71959000	37.86	346	0	82.169	38.2
Q4QQW0	Igh-6	Igh-6 protein (Fragment)	0	2000000	2581100	37236000	3343500	10980000	64.928	591	0	7.5316	43.3
Q4V8K9	Il1rap	Il1rap protein	1868000000	2000000000	2033000000	1154000000	1121000000	1090000000	92.368	826	0	323.31	46.4
Q4V8L0	Timp3 rCG_49172	Metalloproteinase inhibitor 3 (TIMP metallopeptidase inhibitor 3) (Tissue inhibitor of metalloproteinase 3 (Sorsby fundus dystrophy, pseudoinflammatory), isoform CRA_a)	12867000	20000000	13828000	0	1050700	1003600	24.226	211	0	9.8889	24.6
Q4VBH1	Ighg	Ighg protein	19427000	30000000	14855000	21346000	12953000	7873600	51.651	467	0	22.058	42.2
Q569B3	Igh-6	Igh-6 protein	0	4000000	0	0	11876000	1234700	68.361	617	0	30.144	42
Q5EB49	Eno1	Enolase 1, (Alpha)	1702100	0	0	0	11149000	4400700	47.157	434	0	7.915	11.3
Q5EBA7	Hgfac rCG_36032	HGF activator (Hepatocyte growth factor activator)	37674000	60000000	66740000	35722000	36897000	6652600	70.736	653	0	77.437	32.2
Q5EBC0	Itih4 rCG_42315	Inter alpha-trypsin inhibitor, heavy chain 4 (Inter alpha-trypsin inhibitor, heavy chain 4, isoform CRA_a) (Inter-alpha-trypsin inhibitor heavy chain family, member 4)	37294000	3000000	32422000	13952000	2265500	10286000	33.46	291	0	14.686	21.3
Q5FVF9	Btd	Biotinidase (Biotinase) (EC 3.5.1.12)	35136000	30000000	22424000	15584000	20712000	19758000	58.02	521	0	84.83	18.4
Q5FVG5	Tpm2 MGC109519 rCG_55032	Similar to tropomyosin 1, embryonic fibroblast-rat, isoform CRA_c (Tropomyosin 2)	0	3000000	0	7960000	7070000	2928000	32.957	284	0	4.6785	14.1
Q5FVS2	Klkb1 rCG_59057	Kallikrein B, plasma 1 (Plasma kallikrein) (RCG59057, isoform CRA_a)	1272000000	1000000000	1327000000	925500000	726250000	661000000	70.932	639	0	323.31	38.2
Q5I0D7	Pepd	Xaa-Pro dipeptidase (X-Pro dipeptidase) (EC 3.4.13.9) (Imidodipeptidase) (Peptidase D) (Proline dipeptidase) (Prolidase)	390070	3000000	0	2365200	2641500	0	54.75	492	0	4.5684	5.9
Q5I0H8	LOC299567	LOC299567 protein (Fragment)	4373600	7000000	17882000	14196000	20123000	0	36.676	333	0	28.537	31.8
Q5I0L0	Amy1a Amy1 rCG_28696	Alpha-amylase (EC 3.2.1.1)	2202000000	2000000000	1549000000	1289000000	1273000000	1140000000	100.59	904	0	323.31	47
Q5I0M1	Apoh rCG_34942	Apolipoprotein H (Apolipoprotein H (Beta-2-glycoprotein I)) (Beta-2-glycoprotein 1)	9495600	100000000	125630000	57919000	85200000	1627200	38.457	345	0	76.648	46.1
Q5M7T5	Serpinc1	Serine (Or cysteine) peptidase inhibitor, clade C (Antithrombin), member 1 (Serpin family C member 1)	2692000000	3000000000	2677000000	1676000000	1551000000	1390000000	52.233	465	0	323.31	57.8
Q5M7V3	LOC367586	LOC367586 protein	9569000000	20000000000	6017000000	10760000000	10910000000	7160000000	50.948	461	0	323.31	51.2
Q5M878	Saa4 Hps5	Serum amyloid A protein	207430000	400000000	300330000	300600000	317870000	176000000	14.973	130	0	323.31	65.4
Q5M890	Apon RGD1311384 rCG_42473	Apolipoprotein N (Similar to apolipoprotein F-like)	57426000	80000000	65999000	78999000	63344000	42735000	28.232	255	0	81.71	18
Q5M8A0	Kng2l1 Kng1 Kng2 LOC25087 rCG_36716	Kng2 protein (RCG36716, isoform CRA_b)	30822000	10000000	39098000	19038000	20975000	20012000	47.891	433	0	3.2972	47.8
Q5M8B4	Fcna Fcn1 rCG_45661	Ficolin (Collagen/fibrinogen domain containing) 1 (Ficolin A) (Ficolin A, isoform CRA_b)	12882000	10000000	12236000	17899000	19864000	6435900	36.601	335	0	25.067	22.4
Q5M8C3	Serpina4 rCG_20663	Serine (Or cysteine) proteinase inhibitor, clade A (Alpha-1 antiproteinase, antitrypsin), member 4 (Serine (Or cysteine) proteinase inhibitor, clade A (Alpha-1 antiproteinase, antitrypsin), member 4, isoform CRA_a) (Serpin family A member 4)	135440000	100000000	121910000	127910000	51635000	27743000	14.409	129	0	105.55	38.8
Q5PQU1	Kng2 Kng1	Kininogen 1	2269000000	2000000000	2444000000	1531000000	1930000000	1500000000	47.764	430	0	323.31	53
Q5RK13	Igf1 rCG_48929	Igf1 protein (Insulin-like growth factor 1, isoform CRA_f)	0	0	0	996940	0	857850	14.106	127	0	3.0929	11
Q5RKI0	Wdr1	WD repeat-containing protein 1	12246000	20000000	5414000	2850800	8976400	2476900	86.656	782	0	14.388	10.9
Q5VLR6	N/A	BWK3	5238100	5000000	0	1524100	31760000	11525000	52.386	482	0	27.783	24.5
Q5XI73	Arhgdia	Rho GDP-dissociation inhibitor 1 (Rho GDI 1) (Rho-GDI alpha)	0	870360	0	2394200	3349700	1063900	23.407	204	0	4.3329	20.6
Q5XIF6	Tuba4a Tuba4	Tubulin alpha-4A chain (Alpha-tubulin 4) (Tubulin alpha-4 chain)	32939000	40000000	0	63418000	87758000	70879000	49.924	448	0	74.494	37.3
Q5XIV1	Pgk2 rCG_43578	Phosphoglycerate kinase (EC 2.7.2.3)	3330200	2000000	0	31780000	42210000	32303000	22.393	199	0	80.32	43.2
Q62636	Rap1b	Ras-related protein Rap-1b (GTP-binding protein smg p21B)	0	1000000	913470	0	10370000	0	20.798	184	0	5.2093	18.5
Q62771	Stat5a Mgf	Signal transducer and activator of transcription 5A (Mammary gland factor)	29595000	50000000	32699000	7490500	21603000	4959000	90.832	793	0	3.2966	2.8
Q62894	Ecm1	Extracellular matrix protein 1 (Secretory component p85)	22559000	20000000	36851000	26565000	15658000	16290000	63.248	562	0	26.356	23.5
Q62930	C9	Complement component C9	551920000	800000000	874930000	539640000	666100000	260000000	62.28	554	0	323.31	39.4
Q62975	Serpina10 Rasp1 Zpi	Protein Z-dependent protease inhibitor (PZ-dependent protease inhibitor) (PZI) (Regeneration-associated serpin 1) (RASP-1) (Serpin A10)	103360000	90000000	85727000	55425000	60388000	55994000	50.243	436	0	139.11	28
Q63011	N/A	Zero beta-globin (Fragment)	5667900	10000000	2386000	8040700	6708800	2984900	15.906	146	0	3.0191	63
Q63041	A1m Pzp	Alpha-1-macroglobulin (Alpha-1-M) (Alpha-1-macroglobulin 165 kDa subunit) [Cleaved into: Alpha-1-macroglobulin 45 kDa subunit]	1929000000	1000000000	1124000000	798200000	589620000	428000000	26.934	247	0	4.9863	4
Q63207	F10	Coagulation factor X (EC 3.4.21.6) (Stuart factor) [Cleaved into: Factor X light chain; Factor X heavy chain; Activated factor Xa heavy chain]	68546000	70000000	91798000	99777000	116430000	79445000	54.265	482	0	113.91	27.6
Q63514	C4bpa	C4b-binding protein alpha chain (C4bp)	357170000	300000000	393020000	272360000	344260000	188000000	62.265	558	0	155.93	37.8
Q63610-3	Tpm3	Tropomyosin alpha-3 chain	3897000	0	0	8087700	4350700	5592100	28.709	247	0	5.3041	18.2
Q64240	Ambp Itil	Protein AMBP [Cleaved into: Alpha-1-microglobulin; Inter-alpha-trypsin inhibitor light chain (ITI-LC) (Bikunin) (HI-30); Trypstatin]	223570000	200000000	158210000	43179000	67832000	120000000	96.836	864	0.00578	2.8463	1.7
Q64268	Serpind1 Hcf2	Heparin cofactor 2 (Heparin cofactor II) (HC-II) (Protease inhibitor leuserpin-2) (Serpin D1)	349570000	300000000	235770000	154850000	192700000	124000000	54.551	479	0	176.93	31.7
Q68FP1	Gsn	Gelsolin (Actin-depolymerizing factor) (ADF) (Brevin)	694990000	1000000000	1279000000	946490000	980150000	357000000	86.067	780	0	323.31	48.2
Q68FR2	Bin2	Bridging integrator 2	5565500	2000000	0	2785400	9710800	5749300	55.118	507	0	10.175	3.4
Q68FS4-2	Lap3	Cytosol aminopeptidase	6182100	4000000	938640	4496500	7131100	2669100	52.758	488	0	14.034	12.1
Q68FT8	Serpinf2 rCG_33981	RCG33981, isoform CRA_a (Serine (Or cysteine) peptidase inhibitor, clade F, member 2)	1025000000	1000000000	1068000000	686780000	736050000	576000000	54.892	491	0	323.31	39.3
Q68FY4	Gc rCG_60501	Group specific component (Group specific component, isoform CRA_b) (Vitamin D-binding protein)	8845000000	8000000000	9054000000	6602000000	5762000000	6640000000	53.518	476	0	323.31	79.4
Q68FY8	Proc rCG_49213	Protein C (Protein C, isoform CRA_a)	47902000	30000000	45395000	32680000	33003000	27188000	51.826	461	0	31.28	16.5
Q6AXN2	Efemp1	EGF-containing fibulin-like extracellular matrix protein 1	2065900	707380	822430	0	0	0	54.654	493	0.008571	2.7377	4.3
Q6AY07	Aldoart2 Aldoal1 Aldoart1 rCG_62051	Fructose-bisphosphate aldolase (EC 4.1.2.13)	4422500	5000000	4604200	6989200	10563000	6528900	39.491	364	0	8.2267	14.8
Q6AYS3	Ctsa Ppgb	Carboxypeptidase (EC 3.4.16.-)	7378700	5000000	8028500	4355000	976330	2310300	51.215	456	0	18.291	11.2
Q6GMN8	Actn1	Actn1 protein (Alpha-actinin-1)	3577700	2000000	0	6879100	12376000	4160700	102.61	887	0	15.851	7.3
Q6IE52	Mug2	Murinoglobulin-2	391770000	200000000	211780000	209890000	175940000	125000000	161.59	1448	0	226.29	48.2
Q6IG04	Krt72 Kb35	Keratin, type II cytoskeletal 72 (Cytokeratin-72) (CK-72) (Keratin-72) (K72) (Type II inner root sheath-specific keratin-K6irs2) (Type-II keratin Kb35)	13443000	10000000	0	9285200	0	16751000	56.851	520	0	4.7251	3.3
Q6IRK9	Cpq Pgcp	Carboxypeptidase Q (EC 3.4.17.-) (Hematopoietic lineage switch 2 related protein) (Hls2-rp) (Liver annexin-like protein 1) (LAL-1) (Plasma glutamate carboxypeptidase)	12785000	10000000	19113000	8742900	4477800	592110	52.041	472	0	21.234	25.2
Q6LE95	N/A	Kininogen	73082000	90000000	100600000	32619000	76226000	43514000	6.0137	56	0	51.318	53.6
Q6MG74	Cfb Apom Bat4 Bf C2 C4a Csnk2b G7e Hspa1a Hspa1b Hspa1l Ly6g5c Ly6g6c Neu1 Ng35 Rps25-ps2 Stk19	B-factor, properdin (Complement factor B)	499870000	500000000	418670000	316220000	370180000	245000000	85.12	761	0	278.57	57.3
Q6MG79	C4a Apom Bat4 C2 C4-1 C4b Cfb Csnk2b G7e Hspa1a Hspa1b Hspa1l Ly6g5c Ly6g6c Neu1 Ng35 Rps25-ps2 Stk19	Complement component 4, gene 1	6111900	40000000	57362000	16438000	37999000	3626900	192.19	1737	0	28.332	49.9
Q6MG90	C4b C4-2 C4a rCG_64585	Complement C4B (Chido blood group) (Complement component 4, gene 2) (RCG64585)	46352000	70000000	208540000	27109000	13710000	17438000	192.12	1737	0	95.339	44.9
Q6P6T1	C1s r-gsp	Complement C1s subcomponent (EC 3.4.21.42) (C1 esterase) (Complement component 1 subcomponent s) [Cleaved into: Complement C1s subcomponent heavy chain; Complement C1s subcomponent light chain]	110470000	70000000	71531000	44035000	41939000	31972000	77.071	688	0	42.7	22.1
Q6P6V0	Gpi	Glucose-6-phosphate isomerase (GPI) (EC 5.3.1.9) (Autocrine motility factor) (AMF) (Neuroleukin) (NLK) (Phosphoglucose isomerase) (PGI) (Phosphohexose isomerase) (PHI)	2676600	7000000	1652000	20613000	36899000	6896500	49.8	445	0	18.271	28.3
Q6P734	Serping1	Plasma protease C1 inhibitor (C1 Inh) (C1Inh) (C1 esterase inhibitor) (C1-inhibiting factor) (Serpin G1)	450740000	400000000	496950000	264820000	310600000	175000000	55.611	504	0	323.31	38.9
Q6P7A4	Psap	Prosaposin	0	0	5102600	5948400	4140900	3548600	61.039	553	0	3.5328	3.8
Q6P7S6	Clu	Clusterin	1324000000	1513000000	1341000000	527610000	882710000	621000000	51.464	447	0	323.31	44.3
Q6PAH0	Apoe	Apolipoprotein E	6063000000	10000000000	7816000000	7202000000	7446000000	3920000000	35.763	312	0	323.31	65.4
Q71SA3	Thbs1 Tsp1	Thrombospondin 1	1546000000	2000000000	1320000000	1068000000	826880000	645000000	129.67	1170	0	323.31	44.7
Q7TPA5	Serpina11 Ab1-046	Serpin A11 (Liver regeneration-related protein LRRG023)	0	1000000	648110	0	0	0	47.024	422	0.002907	2.8593	7.6
Q7TPK2	F5	Ac2-120	18200000	40000000	22362000	19760000	21426000	6930900	237.26	2102	0	26.271	7.1
Q7TQ70	Fga rCG_62551	Ac1873 (Fibrinogen alpha chain) (RCG62551)	0	20000000	13374000	0	17828000	2110200	66.181	606	0	3.5214	4.3
Q80ZA3	Serpinf1 Dmrs91 rCG_34442	Alpha-2 antiplasmin (Serine (Or cysteine) peptidase inhibitor, clade F, member 1) (Serine (Or cysteine) peptidase inhibitor, clade F, member 1, isoform CRA_c) (Serpin family F member 1)	0	3000000	7079300	0	2446900	0	46.465	418	0	7.8883	8.4
Q811M5	C6	Complement component C6	14165000	20000000	51663000	46853000	37006000	0	105.11	934	0	28.638	16.2
Q8CIP8	N/A	Complement component C2	72786000	50000000	75797000	42749000	66956000	15423000	83.809	758	0	46.262	28.6
Q91YB6	Cfh	Complement inhibitory factor H	6598400	10000000	24924000	10039000	29334000	0	140.34	1236	0	4.9889	54
Q91ZN1	Coro1a Coro1	Coronin-1A (Coronin-like protein A) (Clipin-A) (Tryptophan aspartate-containing coat protein) (TACO)	0	0	0	6068000	1527100	2283200	51.065	461	0	6.5597	8
Q99J86-2	Atrn	Attractin	71939000	100000000	91612000	40708000	84908000	31034000	141.52	1275	0	163.45	17.7
Q99ME0	Ppbp Cxcl7 Rtck1 rCG_60428	CXC chemokine RTCK1 (Chemokine (C-X-C motif) ligand 7, isoform CRA_b) (Pro-platelet basic protein)	3160400	3000000	14957000	0	12996000	477060	12.159	111	0	5.2216	42.3
Q9EPT7	N/A	Prothrombinase FGL2	194940000	200000000	183460000	123890000	114600000	83184000	25.686	245	0	137.78	31.8
Q9EQV8	Cpn1	Carboxypeptidase N catalytic chain (CPN) (EC 3.4.17.3) (Carboxypeptidase N polypeptide 1) (Carboxypeptidase N small subunit)	179280000	100000000	106320000	127920000	84392000	95083000	51.98	457	0	155.38	29.1
Q9EQV9	Cpb2	Carboxypeptidase B2 (EC 3.4.17.20) (Carboxypeptidase R) (CPR) (Carboxypeptidase U) (CPU) (Thrombin-activable fibrinolysis inhibitor) (TAFI)	1096400	5000000	17999000	7612900	9579900	693310	48.826	422	0	14.524	22.5
Q9JMD2	Sfmbt1	Scm-like with four MBT domains protein 1	32311000	0	10763000	20207000	0	19029000	97.505	863	0	3.0862	2.4
Q9QX70	Egfr	Receptor protein-tyrosine kinase (EC 2.7.10.1)	252650000	200000000	236740000	176820000	178770000	163000000	134.89	1209	0	162.2	13.9
Q9QX79	Fetub	Fetuin-B (Fetuin-like protein IRL685)	3002000000	3000000000	3123000000	3365000000	2372000000	3030000000	41.562	378	0	323.31	64.6
Q9WUW3	Cfi If	Complement factor I (EC 3.4.21.45) (C3B/C4B inactivator) [Cleaved into: Complement factor I heavy chain; Complement factor I light chain]	1225000000	2000000000	1443000000	757200000	941130000	421000000	67.297	604	0	323.31	49.3
R9PXU6	Vcl	Vinculin	8985100	7000000	2591700	50663000	77475000	36738000	116.57	1066	0	45.697	19.7
