# Supplementary material for: Proteomic analysis of rat serum revealed the effects of chronic sleep deprivation on metabolic, cardiovascular and nervous system
Source: PLoS One. 2018 Sep 20;13(9):e0199237. doi: 10.1371/journal.pone.0199237 (PMC6147403; doi:10.1371/journal.pone.0199237)
Supplement: S2 File — (XLSX) [file pone.0199237.s005.xlsx]

## Sheet: cerebral tissue
Protein IDs	Sequence coverage [%]	Mol. weight [kDa]	Sequence length	Q-value	Score	LFQ intensity
						N-1	CSD-1	N-2	CSD-2	N-3	CSD-3
A0A023IMI6	21.7	30.569	276	0	13.599	0	26343000	0	113860000	0	0
A0A096MIT7	44.6	63.344	579	0	69.55	217780000	152800000	172630000	0	197750000	202270000
A0A096MIZ1	14.9	42.055	376	0	9.5784	16450000	0	14924000	0	0	0
A0A096MJ11	15.6	53.212	488	0	11.122	0	0	0	73599000	0	0
A0A096MJ90	33.1	13.181	124	0	17.673	336830000	333020000	423380000	277340000	265820000	255090000
A0A096MJB3	9.3	25.305	227	0.005882	2.4157	0	0	0	0	10140000	0
A0A096MJE6	38.7	149.6	1358	0	323.31	2288400000	2176200000	2446300000	1534200000	2643800000	2116500000
A0A096MJI4	10	64.047	538	0	23.336	31532000	0	0	0	35536000	0
A0A096MJM1	33	20.622	185	0	21.722	100480000	78545000	77177000	104870000	71402000	60457000
A0A096MJN4	39.7	53.083	459	0	43.933	266860000	221830000	220690000	192240000	226050000	170930000
A0A096MJW5	3.9	116.15	1015	0.009986	2.0869	39590000	0	107950000	0	0	0
A0A096MJY6	33	47.164	412	0	10.929	64241000	35133000	0	0	50483000	31858000
A0A096MJZ0	18.9	21.503	190	0	31.175	32563000	0	35200000	0	0	34099000
A0A096MK29	14.8	29.806	257	0	7.0367	20146000	0	0	0	14172000	15726000
A0A096MK30	52.7	67.826	577	0	108.95	589650000	1015600000	614600000	2526800000	607230000	652020000
A0A096MKE2	32.1	18.884	162	0	10.358	61786000	65779000	72946000	93834000	65966000	74829000
A0A096MKH2	28.5	33.975	309	0	70.568	228500000	171670000	178050000	190310000	208520000	180940000
A0A0A0MXU4	11.1	34.513	296	0	9.3975	17861000	10868000	14434000	0	13327000	0
A0A0A0MXV8	8.5	105.71	940	0	13.6	23828000	0	27920000	0	0	0
A0A0A0MY07	10.3	109.24	952	0	15.374	21906000	0	0	0	0	0
A0A0A0MY09	40.4	92.899	804	0	245.71	1868700000	2184600000	2224000000	2631500000	1668200000	1449500000
A0A0A0MY22	10	60.508	542	0	6.6199	0	0	0	10278000	0	0
A0A0F7RQJ6	65.3	13.133	118	0	16.676	0	109370000	92669000	0	0	0
A0A0F7RQL3	80.9	12.477	115	0	189.17	4327400000	3481000000	4335100000	4483000000	3798400000	3773800000
A0A0G2JSG6	20.7	25.529	232	0.004257	2.7556	0	0	4059200	0	0	0
A0A0G2JSH4	35.2	46.71	420	0	37.5	201300000	170510000	202400000	114890000	185100000	185460000
A0A0G2JSH9	75.3	21.797	198	0	287.67	6454200000	7293400000	6076300000	10026000000	7710700000	7507000000
A0A0G2JSJ3	14	53.562	493	0	56.634	155530000	135390000	162710000	57448000	154900000	105830000
A0A0G2JSK5	6.6	88.344	798	0	9.6242	0	0	0	43896000	0	0
A0A0G2JSL0	43.7	25.303	238	0	42.022	560780000	537960000	528090000	443020000	462360000	591190000
A0A0G2JSL2	4.1	24.375	219	0.00616	2.3421	0	12110000	0	0	0	0
A0A0G2JSL8	37.1	40.132	361	0	57.665	229290000	184030000	168660000	260420000	188900000	235680000
A0A0G2JSM7	48.7	80.338	735	0	323.31	2714500000	2701900000	2608300000	2119500000	2246800000	2328700000
A0A0G2JSM8	50.3	21.31	191	0	40.214	187880000	208440000	176070000	0	0	216520000
A0A0G2JSP3	45.7	86.467	746	0	85.119	232590000	206330000	190810000	132550000	209960000	214160000
A0A0G2JSQ1	55.2	14.222	134	0	323.31	9654000000	6088000000	9256000000	5661800000	9834700000	9225800000
A0A0G2JSR7	9.3	94.501	845	0	15.522	37321000	0	36928000	0	32371000	0
A0A0G2JSU4	71.4	39.255	357	0	323.31	3181800000	3957200000	2996900000	3034200000	2984600000	3332700000
A0A0G2JSV6	95.1	15.284	142	0	22.34	1742300000	1199000000	2763100000	2163400000	895070000	1230400000
A0A0G2JT23	13.8	57.378	499	0	11.22	0	26522000	0	56876000	0	22628000
A0A0G2JT25	26.3	22.865	217	0	7.5718	0	0	0	38323000	0	0
A0A0G2JT30	35.9	36.236	323	0	24.995	104370000	84599000	92034000	120890000	112320000	129080000
A0A0G2JT45	21.9	35.203	306	0	8.7897	0	0	0	29477000	19509000	23685000
A0A0G2JT63	45.7	112.03	967	0	252.94	2351400000	2288600000	2198800000	1808100000	2617200000	2763300000
A0A0G2JT78	77.4	23.461	208	0	110.22	2127100000	2051700000	2232200000	1881800000	2279900000	2028000000
A0A0G2JT93	30.5	85.47	781	0	74.415	141240000	156060000	134620000	190310000	139980000	107920000
A0A0G2JTA1	32.1	54.713	467	0	59.606	316890000	276770000	307580000	207420000	284780000	272320000
A0A0G2JTD7	13.9	161	1458	0	17.69	14573000	17255000	19910000	0	17482000	0
A0A0G2JTG7	24.1	49.199	449	0	73.765	340660000	347420000	271500000	401950000	331390000	316790000
A0A0G2JTH7	16.6	95.637	832	0	19.945	20896000	27452000	22924000	0	26146000	18852000
A0A0G2JTN4	20.4	144.39	1337	0	79.338	245880000	228970000	275660000	290800000	168990000	211870000
A0A0G2JTR4	29.9	95.638	842	0	121.22	645890000	619080000	601450000	578340000	636230000	694450000
A0A0G2JTT6	0.4	531.54	4852	0.002464	2.92	0	0	0	0	8179500	0
A0A0G2JTW1	20.8	20.642	183	0.002173	3.0386	0	0	14185000	0	0	0
A0A0G2JTW5	31	105.62	952	0	91.38	458240000	456680000	435070000	419300000	435330000	468030000
A0A0G2JTX2	16.3	19.078	178	0.00036	5.361	64224000	72703000	66051000	0	73664000	65526000
A0A0G2JU07	62.1	16.457	145	0	14.103	248580000	202820000	256570000	113270000	159590000	129400000
A0A0G2JU11	24.3	185.56	1657	0	111.58	261140000	155640000	258610000	0	227810000	222660000
A0A0G2JU77	18.1	24.792	215	0	8.5689	0	28579000	0	65332000	0	0
A0A0G2JU89	9.3	573.87	5193	0	64.166	431600000	670400000	268220000	178410000	419560000	451830000
A0A0G2JU96	30.6	571.85	5364	0	69.365	46111000	141290000	66180000	1808500000	0	18747000
A0A0G2JUG7	31.3	108.08	962	0	71.27	269290000	260010000	287740000	140610000	230780000	221560000
A0A0G2JUI3	8.9	108.59	966	0	11.859	0	0	9542300	0	0	0
A0A0G2JUQ5	25.8	69.342	640	0	32.297	93723000	111140000	110390000	94702000	77707000	72939000
A0A0G2JUS0	16.4	35.818	323	0	10.529	50613000	36930000	34797000	54812000	0	0
A0A0G2JUS7	28.4	19.834	176	0	11.524	66428000	68483000	95123000	55620000	67880000	66815000
A0A0G2JUT1	21.3	42.832	385	0	33.313	53961000	98737000	53969000	72935000	47350000	79960000
A0A0G2JUX5	52.4	33.532	317	0	197.72	478840000	440780000	491710000	294330000	346190000	337510000
A0A0G2JUZ5	8.5	105.18	943	0	12.812	0	33068000	0	34030000	23241000	27456000
A0A0G2JV81	65.2	20.568	181	0	323.31	11030000000	10870000000	9699100000	8863000000	12348000000	11698000000
A0A0G2JVH4	57.3	86.229	776	0	299.62	1600800000	2172200000	2098500000	1255600000	1710200000	1767200000
A0A0G2JVK4	20.6	77.801	681	0	25.838	59342000	76930000	70985000	111090000	73627000	78923000
A0A0G2JVL6	64	19.965	172	0	48.321	578940000	744310000	696570000	461330000	575110000	526370000
A0A0G2JVL8	16.7	143.58	1254	0	35.632	125940000	131050000	154500000	137290000	122010000	134210000
A0A0G2JVP5	17	45.729	400	0	17.342	55512000	56282000	41014000	60576000	53109000	50435000
A0A0G2JVV5	32.8	52.293	458	0	91.372	295420000	315210000	366120000	217490000	323660000	271080000
A0A0G2JVW5	11.1	447.65	4062	0	82.515	123910000	132080000	119780000	139610000	144000000	127700000
A0A0G2JW28	21.6	74.963	670	0	50.153	142260000	215920000	164080000	363490000	157320000	175630000
A0A0G2JW34	16.5	14.379	127	0.000328	3.8239	0	0	0	0	0	15229000
A0A0G2JW88	16.9	233.39	2201	0	136.1	515790000	648340000	703810000	1311700000	558250000	593380000
A0A0G2JW92	3.9	82.27	738	0.002763	2.8714	0	0	11409000	0	0	0
A0A0G2JWA3	16.7	123.78	1087	0	53.573	92589000	76501000	92974000	72452000	87349000	97021000
A0A0G2JWA8	9.3	830.73	7351	0	115.34	85920000	148960000	64953000	190070000	67833000	53437000
A0A0G2JWD2	11.5	63.389	563	0	12.06	27164000	0	25379000	0	0	0
A0A0G2JWF4	12.9	48.177	441	0.000374	6.0288	0	0	8726300	0	0	0
A0A0G2JWK6	8.3	53.714	509	0	8.6854	0	0	27669000	0	0	0
A0A0G2JWP4	16.2	33.238	296	0	14.194	0	0	0	125910000	0	0
A0A0G2JX25	21	38.047	348	0	9.7256	34877000	36259000	26702000	25669000	0	19984000
A0A0G2JX74	13.8	288.26	2545	0	45.384	70574000	78243000	59802000	58594000	81934000	111520000
A0A0G2JXD0	38.3	21.424	188	0	35.873	174140000	164870000	196900000	176890000	187960000	148970000
A0A0G2JXG3	22	41.095	364	0	46.701	94123000	124230000	97700000	0	87590000	89617000
A0A0G2JXI4	4.2	86.974	758	0.000328	3.829	0	6841000	0	0	0	0
A0A0G2JXK7	13.3	47.144	427	0	7.6609	28200000	40856000	25890000	24877000	24784000	32169000
A0A0G2JXR9	3.2	119.33	1082	0.000353	4.9756	7371300	0	8593200	0	0	0
A0A0G2JXT0	23.1	34.579	299	0	30.543	144770000	192090000	117310000	171590000	169910000	148410000
A0A0G2JXY9	20.9	64.659	604	0	33.565	97033000	85879000	103750000	75449000	102020000	88673000
A0A0G2JY03	35.8	28.253	257	0	10.791	38427000	58389000	44868000	0	56156000	0
A0A0G2JY08	12.2	233.38	2054	0	42.193	65505000	39653000	53316000	0	61212000	74592000
A0A0G2JY20	21.8	9.5371	87	0.000369	5.7859	0	0	0	0	43516000	0
A0A0G2JY22	14.5	170.92	1573	0	32.024	60191000	36125000	48909000	41588000	53287000	38742000
A0A0G2JY26	48.6	102.19	938	0	285.81	1725200000	1442600000	1672100000	1046200000	1798000000	1916700000
A0A0G2JY31	27.3	46.121	411	0	38.149	72872000	100060000	117650000	255830000	70145000	108560000
A0A0G2JY69	38.9	31.861	293	0	39.861	40052000	30001000	41997000	0	47940000	43609000
A0A0G2JYA4	60.5	35.523	309	0	323.31	3228700000	3249800000	3516400000	3205900000	4035100000	4141300000
A0A0G2JYC6	8.8	112.51	1068	0	18.61	48006000	45776000	47494000	0	59636000	56824000
A0A0G2JYF7	15.4	89.317	810	0	11.898	0	36062000	26351000	56645000	0	0
A0A0G2JYN7	31.6	52.879	465	0	32.177	158750000	138260000	102900000	85212000	152330000	161160000
A0A0G2JYR1	8.3	94.189	810	0	12.385	17263000	0	13324000	0	0	16186000
A0A0G2JYR4	2.4	309.71	2783	0	23.44	81920000	67129000	74983000	61159000	68453000	80133000
A0A0G2JYW3	29.2	25.58	236	0	46.958	1925600000	1186000000	1836000000	1145100000	1653500000	1475300000
A0A0G2JZ60	18.7	57.114	508	0	12.254	19012000	22390000	23580000	0	26139000	0
A0A0G2JZ69	69.9	286.71	2489	0	323.31	25206000000	28508000000	26455000000	24624000000	25896000000	23045000000
A0A0G2JZB8	16.5	31.531	291	0.006979	2.2586	0	0	0	0	9898000	0
A0A0G2JZD1	32	63.746	550	0	38.455	119660000	127090000	88346000	101530000	184860000	143000000
A0A0G2JZF0	14.7	114.7	1056	0	30.582	68711000	64761000	51817000	61824000	81829000	79246000
A0A0G2JZH0	34	39.873	341	0	50.362	417660000	307410000	347480000	366630000	493990000	407440000
A0A0G2JZH8	46.2	54.169	502	0	119.98	377310000	351810000	432950000	224300000	374080000	263180000
A0A0G2JZI2	39.4	169.86	1512	0	161.34	818990000	825600000	773920000	1022700000	742310000	719330000
A0A0G2JZK7	11.9	95.487	876	0	26.28	132890000	124600000	140790000	96794000	103340000	105060000
A0A0G2JZR0	3.3	73.366	642	0.000345	4.5696	0	0	8278100	0	0	0
A0A0G2JZX5	7.9	105.19	949	0.000343	4.5018	0	0	3439800	0	0	0
A0A0G2JZX9	24.3	57.965	507	0	44.138	210530000	163680000	198670000	132900000	187920000	241260000
A0A0G2JZY3	4.3	80.528	744	0.000333	3.9905	0	0	0	25815000	0	0
A0A0G2K013	61.2	102.97	892	0	323.31	2533200000	2664500000	2310300000	3323500000	3193200000	2519300000
A0A0G2K014	20.9	71.98	645	0	20.498	0	0	0	135540000	0	0
A0A0G2K059	29.4	36.057	310	0	21.895	35923000	56061000	58551000	87665000	89273000	68481000
A0A0G2K093	5.8	47.76	432	0.001562	3.1272	0	0	9442200	0	0	0
A0A0G2K0B4	23.7	102.43	886	0	38.368	61725000	84432000	66948000	133330000	84991000	80844000
A0A0G2K0B6	28.5	91.429	897	0	323.31	3741900000	3159500000	3689100000	2834300000	4307400000	3839500000
A0A0G2K0I3	22.8	54.091	478	0	21.448	44892000	52046000	43282000	80414000	58255000	42564000
A0A0G2K0M8	38.7	108.55	1016	0	25.183	71184000	88958000	77511000	80430000	87447000	68956000
A0A0G2K0P1	12.2	89.424	773	0	19.471	37316000	30735000	37891000	0	23993000	0
A0A0G2K0Q7	4.3	214	1952	0	11.731	0	132660000	0	162060000	0	0
A0A0G2K0S7	21.6	80.514	731	0	52.024	218630000	135620000	190150000	0	218690000	207240000
A0A0G2K0W9	55.2	27.855	248	0	71.732	648380000	657160000	640460000	858510000	645840000	621030000
A0A0G2K0X5	13.8	62.896	558	0	11.773	35659000	25933000	38305000	0	37073000	31431000
A0A0G2K0X9	28.9	131.97	1216	0	98.048	386150000	348810000	374070000	436410000	392350000	385230000
A0A0G2K101	1.3	117.15	1051	0.001262	3.2359	0	0	2411800	0	0	0
A0A0G2K162	35.7	87.806	789	0	78.432	1445100000	2235800000	1782700000	2512800000	1362900000	1787200000
A0A0G2K189	27	47.769	418	0	33.733	53493000	54314000	64725000	0	73205000	77510000
A0A0G2K1D2	55	57.511	527	0	323.31	2694900000	1988800000	2328900000	1696900000	2790700000	2238500000
A0A0G2K1G8	9.6	84.009	771	0	15.682	26041000	45336000	34185000	0	0	0
A0A0G2K1I6	40.5	33.955	304	0	83.251	358130000	423350000	438320000	272010000	403380000	483780000
A0A0G2K1L8	82.6	21.719	219	0	52.112	1548700000	1397000000	1010800000	607140000	1029700000	1242000000
A0A0G2K1P1	9.2	75.835	660	0	9.6024	12676000	12675000	13144000	0	16099000	0
A0A0G2K1Q1	5.4	107.33	971	0.000355	5.1086	0	16310000	12631000	0	0	0
A0A0G2K1Q9	45.2	102.69	923	0	223.8	1466900000	1111900000	1153300000	978590000	1352700000	1292800000
A0A0G2K1R5	57.5	54.121	504	0	276.89	1854100000	1884200000	2038800000	1401700000	2265500000	2095900000
A0A0G2K1R9	8.4	277.46	2557	0	11.393	0	0	0	0	15350000	0
A0A0G2K1S6	36.8	63.832	571	0	71.027	155020000	200480000	180010000	249860000	209310000	183360000
A0A0G2K1U9	19.1	59.103	582	0	23.73	160500000	134180000	181630000	0	150310000	152490000
A0A0G2K261	29.5	112.68	1011	0	97.29	248830000	276030000	237420000	238350000	311070000	289480000
A0A0G2K285	9.4	50.797	459	0.000333	4.0019	0	0	3955300	0	0	0
A0A0G2K290	30.6	13.905	124	0	8.7873	22532000	18595000	0	85933000	17136000	0
A0A0G2K2J4	14.6	34.051	314	0	6.5226	0	0	17812000	0	0	0
A0A0G2K2L8	27.7	103.21	909	0	49.113	219540000	214240000	203240000	121280000	205720000	203960000
A0A0G2K2S2	10.6	53.88	491	0	20.343	104030000	113510000	126650000	176670000	87437000	101030000
A0A0G2K2T8	1.4	64.116	569	0.008628	2.1375	26002000	0	0	0	0	0
A0A0G2K2U5	11.1	44.853	388	0	17.571	17967000	14755000	14446000	14567000	21414000	14808000
A0A0G2K2V1	12	41.704	359	0	11.944	23225000	23149000	0	0	0	23479000
A0A0G2K2V2	47.2	103.82	942	0	87.597	338080000	312660000	376920000	323470000	337280000	337700000
A0A0G2K2V5	16.1	81.995	721	0	18.164	47075000	33616000	0	0	33238000	32462000
A0A0G2K2Y3	4.8	100.74	884	0.000338	4.1975	0	0	0	37221000	0	0
A0A0G2K327	17.7	107.54	949	0	106.33	345360000	222320000	244340000	242430000	309910000	283800000
A0A0G2K350	59.3	34.659	312	0	131.32	1136100000	1084600000	1195200000	733490000	992440000	1047200000
A0A0G2K3L8	33.2	46.175	410	0	26.486	38453000	45292000	61108000	52135000	28616000	52178000
A0A0G2K3Y5	3.1	47.336	426	0.000649	3.6984	0	0	0	9843300	0	0
A0A0G2K3Z9	70.4	22.164	199	0	139.51	3726000000	4951700000	4130400000	8773600000	4006100000	4329100000
A0A0G2K401	28.6	79.811	723	0	54.522	124100000	132400000	118660000	148510000	94959000	99246000
A0A0G2K464	25.1	26.068	235	0	35.213	303510000	337950000	235350000	0	288610000	365180000
A0A0G2K490	17.8	154.97	1360	0	27.668	37193000	42371000	36564000	28870000	59967000	69784000
A0A0G2K4A0	14.9	68.761	636	0	13.75	0	19752000	0	0	21469000	0
A0A0G2K4G3	48.1	8.9882	81	0	22.608	96019000	92160000	100800000	0	0	0
A0A0G2K4L6	6.5	75.547	744	0.00423	2.7139	4455900	0	0	0	0	0
A0A0G2K4M6	61.2	41.924	376	0	10.358	0	78515000	110520000	107070000	0	0
A0A0G2K4P6	10.7	46.384	413	0	10.427	0	0	0	36723000	0	0
A0A0G2K4R1	10.7	84.765	784	0	12.97	0	11496000	14601000	0	12490000	17915000
A0A0G2K4S6	5.7	70.798	614	0.006975	2.2563	0	0	2311100	0	0	0
A0A0G2K4Y7	37.1	212.15	1828	0	294.95	1112000000	1053100000	1009800000	705900000	1200900000	1219100000
A0A0G2K528	9.7	35.441	309	0.000343	4.517	0	0	11044000	0	0	0
A0A0G2K531	12	25.274	225	0.004227	2.7026	0	0	0	8594200	0	0
A0A0G2K583	11.3	31.089	283	0.000357	5.178	0	0	18684000	0	0	0
A0A0G2K5A4	5.3	162.36	1446	0	8.3702	0	77231000	0	0	0	0
A0A0G2K5D4	10.6	51.182	445	0	8.6245	0	0	0	0	12025000	0
A0A0G2K5D5	3.4	86.056	759	0.000336	4.1437	0	10767000	0	0	0	0
A0A0G2K5E7	45.7	120.54	1100	0	247.19	1980000000	1848200000	2014300000	1633400000	2512700000	2225000000
A0A0G2K5K3	32.1	33.109	299	0	36.115	103520000	117300000	101160000	165710000	107980000	123200000
A0A0G2K5L2	41.5	34.662	323	0	205.03	1352200000	1404700000	1656800000	917030000	1619700000	1271600000
A0A0G2K5N6	34.7	160.6	1388	0	194.59	605530000	506220000	559850000	307350000	596570000	605510000
A0A0G2K5U6	26.5	40.749	374	0	53.028	704570000	410540000	575970000	309910000	588090000	496760000
A0A0G2K5Z1	3.3	186.78	1644	0	7.9553	0	12737000	0	0	0	0
A0A0G2K613	17.6	19.718	199	0	8.8362	29317000	0	35077000	60190000	40039000	43878000
A0A0G2K654	33	21.316	212	0.002169	3.0202	0	0	0	0	0	35398000
A0A0G2K6H2	40.9	23.862	215	0	45.562	57271000	47492000	78093000	31701000	0	73011000
A0A0G2K6I4	17.9	62.675	564	0	25.795	81773000	108920000	86756000	85695000	58838000	106600000
A0A0G2K6J5	55.6	16.961	151	0	37.147	587990000	571520000	560550000	801200000	706050000	565470000
A0A0G2K6Q5	21.6	68.601	606	0	27.404	86936000	73684000	80580000	61419000	80715000	75539000
A0A0G2K6T9	12.3	128.73	1191	0	39.606	0	80341000	111580000	0	74399000	52862000
A0A0G2K707	12	100.44	895	0	16.251	42773000	29269000	0	0	32566000	40189000
A0A0G2K724	47	20.555	181	0	37.008	184380000	160010000	135740000	160500000	225400000	180000000
A0A0G2K757	14.9	69.122	630	0	29.901	63150000	86127000	83144000	85046000	67698000	62221000
A0A0G2K761	31.8	86.968	745	0	47.809	149810000	148770000	166480000	135610000	208750000	169450000
A0A0G2K7G2	13.7	50.104	488	0	10.681	34187000	37820000	42458000	0	31986000	36732000
A0A0G2K7G7	44.9	55.806	483	0	121.04	893350000	804740000	778740000	793730000	785500000	841090000
A0A0G2K7N9	10.8	172.29	1503	0	24.206	23780000	23846000	22257000	0	19452000	0
A0A0G2K7Q7	9.3	113.16	978	0	9.4337	0	0	0	19804000	0	0
A0A0G2K7T5	50.9	56.397	497	0	75.604	916440000	780300000	932610000	390580000	876620000	982370000
A0A0G2K7W1	9	46.204	411	0.001255	3.1941	0	0	1699300	0	0	0
A0A0G2K7W7	31.6	50.796	481	0	48.522	361080000	297730000	329030000	316810000	477600000	389750000
A0A0G2K7W8	77.7	14.317	130	0	24.715	82588000	73576000	65071000	73248000	73051000	79248000
A0A0G2K7X0	34.5	26.316	229	0	199.22	1209800000	1240900000	1145100000	1459000000	1362300000	1342800000
A0A0G2K7X3	4.5	27.051	243	0.000359	5.3113	40576000	45832000	35025000	48741000	37637000	57557000
A0A0G2K7Y2	45.9	97.021	873	0	307.25	1840600000	1660000000	1673900000	1234000000	1873400000	1919100000
A0A0G2K808	9.1	94.322	844	0	15.085	65807000	0	0	0	0	0
A0A0G2K865	35.2	26.883	247	0	52.213	141100000	121010000	157020000	131680000	133480000	119820000
A0A0G2K876	34.9	103.27	916	0	98.541	293860000	345700000	320450000	181540000	307850000	375770000
A0A0G2K890	51.5	69.287	585	0	86.147	424150000	604930000	511980000	884650000	450150000	409860000
A0A0G2K8M5	10.7	19.577	168	0.001275	3.3876	0	0	0	15955000	0	0
A0A0G2K8M7	30.1	23.06	209	0	18.088	57613000	45794000	57445000	0	81013000	62214000
A0A0G2K8N6	20.4	48.341	436	0	15.436	34340000	0	29402000	0	37728000	34351000
A0A0G2K8P2	9.3	96.65	857	0	9.09	0	0	0	0	19193000	0
A0A0G2K8Q1	19	11.029	100	0.000646	3.6367	28395000	0	0	0	0	0
A0A0G2K8Q8	51.6	7.099	62	0	78.797	245610000	290780000	329790000	340430000	369130000	377630000
A0A0G2K930	70.7	21.203	188	0	98.671	783400000	962940000	1014700000	1286000000	984000000	868780000
A0A0G2K952	1.7	185.65	1640	0.000352	4.9312	11238000	0	7355000	0	0	0
A0A0G2K9A2	50.3	34.347	300	0	161.18	1764400000	1647200000	1658100000	1460500000	1697000000	1824200000
A0A0G2K9B2	6.4	76.17	671	0.000358	5.2279	17477000	12288000	0	0	0	0
A0A0G2K9I8	39.4	40.503	353	0	39.416	125070000	144030000	128520000	188010000	130450000	129450000
A0A0G2K9J0	8.6	229.01	2076	0	15.921	0	0	24805000	0	23342000	24436000
A0A0G2K9J2	53.8	55.868	483	0	302.34	2269800000	1763800000	1853200000	1418200000	2076600000	2186100000
A0A0G2K9K5	19.3	44.914	398	0	13.143	0	20214000	42070000	0	0	35585000
A0A0G2K9L2	25.9	57.946	528	0	50.145	396410000	247280000	431940000	153120000	334980000	315630000
A0A0G2K9M4	5.7	391.57	3506	0	25.189	40943000	31324000	28042000	0	29934000	31593000
A0A0G2K9N0	11.3	43.194	397	0	6.9836	0	0	0	0	0	48532000
A0A0G2K9Q6	23.5	138.57	1258	0	39.41	81521000	73669000	94995000	44754000	70992000	57001000
A0A0G2K9Q7	32	14.526	125	0.00035	4.8306	0	451860000	417010000	0	0	0
A0A0G2K9V4	11.3	54.82	471	0.000326	3.7548	5140700	0	0	0	0	0
A0A0G2K9V6	36.6	83.388	722	0	51.04	230710000	231370000	167940000	249540000	254350000	189930000
A0A0G2K9Y0	20.3	51.592	467	0	7.8472	35152000	0	0	0	0	0
A0A0G2K9Y5	7	57.926	515	0	6.2011	24618000	0	11830000	0	0	0
A0A0G2KAD5	6.2	68.458	611	0	10.13	7614000	0	0	0	0	0
A0A0G2KAI8	20.6	40.557	364	0	15.33	54154000	43468000	40972000	0	0	65412000
A0A0G2KAL9	19.2	32.801	291	0	30.916	79533000	55946000	85922000	0	0	55441000
A0A0G2KAM4	45.7	53.881	492	0	46.978	0	0	268180000	0	0	0
A0A0G2KAS7	21.9	55.26	498	0	244.8	1589400000	2122800000	1847300000	2064400000	1562800000	1812600000
A0A0G2KAV8	6.1	161.32	1448	0	6.5463	0	23976000	0	0	0	0
A0A0G2KAZ7	15	46.307	419	0.000375	6.095	0	0	36832000	0	0	0
A0A0G2KB46	14.3	170.48	1499	0	35.479	131180000	84392000	96366000	23056000	84233000	106780000
A0A0G2KB55	23.8	17.347	151	0	10.646	76609000	86049000	58241000	100790000	64420000	83999000
A0A0G2KB63	71	33.168	297	0	153.12	1119800000	1334400000	1581500000	1112700000	1252000000	1059500000
A0A0G2KB92	41.4	81.003	729	0	268.16	2896400000	2604800000	2714200000	2006400000	2758400000	2743000000
A0A0G2QC21	25.6	97.165	862	0	63.695	220180000	195510000	199100000	0	193170000	209210000
A0A0G2QC33	7.9	44.363	393	0.000334	4.052	0	0	0	0	13597000	0
A0A0G2QC41	10	125.49	1152	0	21.637	51065000	59902000	58302000	62751000	0	45722000
A0A0G2QC53	16.4	96.445	878	0	51.016	110330000	104410000	113480000	97953000	117440000	100390000
A0A0G2QC62	30.2	16.561	149	0	6.3678	184750000	177230000	200420000	124220000	127030000	0
A0A0H2UH90	3.8	88.078	796	0.000326	3.7739	0	0	0	18575000	0	0
A0A0H2UHA6	19.5	27.884	246	0	14.582	71247000	53153000	55379000	76187000	49373000	49170000
A0A0H2UHC1	22.2	43.052	392	0	24.362	83398000	53039000	69459000	0	31725000	47675000
A0A0H2UHD9	14.6	62.863	562	0	16.008	0	16634000	23157000	0	17218000	0
A0A0H2UHF5	4.2	42.388	378	0.005901	2.4771	0	0	0	0	11377000	0
A0A0H2UHG7	28.8	13.241	118	0	20.344	296480000	264500000	267690000	272060000	236490000	234320000
A0A0H2UHH3	9.3	77.506	710	0	8.8803	0	0	13601000	0	0	0
A0A0H2UHI2	52.2	40.96	368	0	323.31	2038800000	2069700000	2435400000	1385800000	2074100000	2179500000
A0A0H2UHI5	20.8	45.481	408	0	12.215	0	0	0	36579000	0	0
A0A0H2UHL6	8.1	32.967	298	0.000354	5.0541	0	0	0	147870000	0	0
A0A0H2UHL9	50.3	77.343	706	0	323.31	1452000000	1295600000	1592200000	725060000	1373000000	1335700000
A0A0H2UHM0	41.6	25.468	221	0	40.457	42395000	58260000	40964000	0	44091000	32141000
A0A0H2UHM3	30.9	38.432	346	0	15.397	0	0	0	98468000	0	0
A0A0H2UHP9	66.8	23.545	208	0	26.522	267190000	213390000	274460000	259740000	214820000	195490000
A0A0H2UHQ0	28.4	61.874	566	0	54.212	326440000	403260000	364440000	580600000	318550000	252020000
A0A0H2UHQ3	19.9	102.43	968	0	36.226	79417000	50833000	80553000	0	80550000	83888000
A0A0H2UHQ8	46.3	15.379	134	0	212.32	442250000	445060000	493730000	435300000	419600000	361080000
A0A0H2UHR7	7.8	287.3	2693	0	18.234	0	0	0	217250000	0	0
A0A0H2UHT6	51	17.587	151	0	32.807	550260000	602850000	597030000	682120000	525810000	506940000
A0A0H2UHV6	62.5	18.208	160	0	35.27	205250000	165200000	123620000	116150000	313440000	281210000
A0A0H2UHV9	13	97.569	870	0	12.222	21179000	29595000	24189000	0	0	0
A0A0H2UHZ1	22.4	26.451	246	0	27.138	119550000	323210000	119910000	458490000	149610000	223950000
A0A0H2UI05	8.8	22.748	193	0.002759	2.8518	15433000	0	0	0	0	0
A0A0H2UI11	20	6.2754	50	0.000349	4.7646	46898000	0	0	0	0	0
A0A0H2UI21	28.6	71.013	626	0	35.795	67308000	83063000	86081000	99603000	67716000	73218000
A0A0H2UI35	55.5	41.385	366	0	53.239	221870000	185740000	168700000	131730000	180750000	173100000
A0A0S2EF49	3.4	51.949	468	0.000336	4.1227	0	0	0	0	0	52560000
A0A0U1RRP9	4.8	123.97	1115	0	6.4835	0	0	0	24256000	0	0
A0A0U1RRQ1	15.2	7.692	66	0	10.623	82197000	102460000	100680000	0	92002000	58164000
A0A0U1RRQ7	7.8	44.749	410	0	7.4102	21287000	27562000	26576000	0	21000000	16972000
A0A0U1RRS7	43.1	47.989	418	0	84.454	448170000	276170000	400410000	213750000	459120000	412440000
A0A0U1RRV5	6	151.16	1349	0	13.789	25409000	26452000	27911000	32470000	28668000	0
A0A0U1ZFN5	8.2	93.386	846	0	7.165	12827000	0	16205000	0	0	0
A0A140TAA1	27	65.066	611	0	34.744	138150000	113430000	120840000	97066000	141290000	134500000
A0A140TAA4	41.5	95.881	868	0	131.7	511030000	546030000	491430000	544360000	510460000	528000000
A0A140TAD1	23.7	24.13	219	0.000346	4.6237	0	0	10353000	0	0	0
A0A140TAE2	9.4	32.772	288	0	7.2001	0	0	9754500	0	0	0
A0A140TAE6	8.3	40.334	373	0.000372	5.9893	0	0	22756000	0	0	0
A0A140TAF0	53	32.994	285	0.000342	4.4673	0	0	0	0	0	114840000
A0A140TAI1	14.6	62.014	582	0	51.138	113900000	113500000	119030000	115750000	121820000	93156000
A0A140TAI6	37.1	12.254	105	0	14.807	250220000	231500000	243280000	273960000	238200000	202210000
A0A140UHX0	19.6	77.505	673	0	38.336	214770000	0	99725000	18519000	141210000	0
A0A140UHY2	7.4	52.73	461	0.005914	2.4985	16018000	0	0	0	0	0
A0A142BM04	18.2	22.31	203	0.005961	2.5722	0	0	0	2594200	0	0
A0A146J2K6	57	31.143	270	0	62.017	172100000	167590000	155080000	223630000	184090000	243640000
A0A1B0GWM3	1.3	230.89	2108	0.009177	2.1144	0	49974000	0	0	0	0
A0A1B0GWQ5	26.2	38.088	347	0	6.3807	0	0	0	0	17713000	0
A0A1B0GWU9	6.2	44.667	388	0.002174	3.0428	0	0	0	9803500	0	0
A0A1B0GWV4	31.9	5.4384	47	0.005912	2.4914	0	0	0	0	33789000	0
A0A1B0GWW0	8.2	110.46	962	0.006713	2.2859	0	0	0	0	0	5904800
A0A1B0GWY5	30.5	110.14	970	0	62.434	276550000	178280000	238170000	86773000	288950000	222780000
A0A5D0	22.3	31.116	278	0.001276	3.3958	22510000	23880000	21392000	0	0	0
A0JN17	28.7	21.494	188	0	16.613	110300000	120470000	67332000	117270000	121620000	109240000
A0JN25	75.8	35.896	343	0.001259	3.2194	0	0	0	0	0	10360000
A0JN30	28	20.709	182	0	14.593	79638000	76296000	78879000	106720000	49290000	51906000
A0JPJ7	50.5	44.535	396	0	97.775	798790000	696010000	848140000	668430000	789940000	844590000
A0JPM9	32	29.187	259	0	17.861	52327000	56308000	70158000	57235000	49869000	53639000
A0JPQ9	16	44.874	393	0	13.725	29627000	0	0	0	0	14575000
A0MZ67-2	7.9	52.435	456	0.000364	5.554	0	0	12530000	0	0	0
A1E5S7	3.5	86.433	773	0.001271	3.3413	0	0	6769000	0	0	0
A1L108-2	57.4	11.235	101	0	60.711	427630000	453290000	369290000	317420000	448560000	488890000
A1L114	29.1	60.504	550	0	29.994	91023000	63912000	67661000	112560000	89266000	88235000
A1L1I3	28.7	65.512	614	0	27.289	109840000	74046000	100030000	78361000	123020000	123670000
A1L1J4	9.5	61.18	538	0	11.781	0	29239000	0	0	32728000	27434000
A1L1J8	39.1	23.674	215	0	31.535	400920000	331910000	413300000	496270000	495780000	488420000
A1L1K8	23.1	45.826	411	0	16.619	0	36856000	0	0	34801000	49631000
A1L1L6	13.2	72.156	631	0	25.163	34810000	43282000	42511000	0	36402000	32498000
A1L1M0	41.6	40.605	351	0	155.23	1304200000	1344400000	1382900000	1296700000	1431400000	1422300000
A2RRU1	5.3	84.071	738	0.000336	4.1057	0	0	14790000	0	0	0
A2RUW1	22.6	30.314	274	0	26.988	343020000	267030000	274740000	232900000	313560000	311170000
A2VCW8	60.6	50.678	437	0	323.31	7731600000	6529000000	6087100000	4439000000	6178000000	5857500000
A2VCX1	37.3	31.224	271	0	23.975	77445000	105680000	66800000	57171000	61963000	76543000
A2VD14	6.4	71.426	624	0	7.4387	11968000	0	17844000	0	17251000	0
A7VLG3	23.4	41.57	363	0	11.98	31218000	0	26537000	41604000	0	0
A8WCF8	31.6	29.844	266	0	21.351	81544000	84908000	57506000	0	65827000	76243000
A9CMA6	21.2	31.344	288	0	12.915	49300000	71024000	77320000	0	38531000	0
A9CMB7	38.3	57.126	501	0	59.412	214980000	235180000	243940000	422370000	233710000	210580000
A9UMV9	69.6	12.5	112	0	25.681	310160000	327280000	371960000	202860000	309830000	267280000
A9UMW1	30.2	25.51	222	0	27.569	112280000	197840000	91425000	321860000	117540000	116270000
A9UMW2	13.3	9.2547	83	0.001264	3.2628	0	0	0	0	68900000	0
B0BMT8	28.7	40.963	373	0	20.856	85734000	66879000	93489000	41812000	74082000	64378000
B0BMT9	4.2	50.201	450	0.008666	2.1624	0	0	0	19974000	0	0
B0BMV5	36.7	23.603	207	0	9.1654	18149000	0	15195000	0	0	0
B0BMW0	73.5	23.897	215	0	184.84	1580700000	1590300000	1405500000	1578300000	1466600000	1428400000
B0BMW2	46.7	27.249	261	0	64.668	257250000	272200000	257100000	241320000	277550000	240930000
B0BMW4	29.2	45.663	394	0	28.285	66341000	76577000	41180000	65958000	65017000	55654000
B0BMX3	39.8	14.224	123	0	40.917	189270000	334000000	156870000	680980000	182840000	260960000
B0BMY7	26.9	39.472	349	0	45.893	200550000	135380000	153870000	128650000	176000000	158520000
B0BMZ1	26.7	13.185	120	0	8.3908	30650000	0	24052000	0	0	0
B0BN06	15.4	52.248	475	0	8.1926	14635000	0	16484000	0	14115000	19242000
B0BN18	44.8	16.58	154	0	46.332	105730000	79132000	66566000	124520000	91137000	86248000
B0BN30	17.2	41.592	389	0	18.696	129510000	141770000	163650000	143090000	144770000	140940000
B0BN46	12.8	35.937	335	0	9.8279	0	0	0	95184000	53288000	56871000
B0BN51	10	23.656	231	0.002166	2.9765	0	0	0	0	0	23620000
B0BN52	45.9	33.528	303	0	103.74	692230000	648950000	765840000	506290000	707290000	580250000
B0BN56	2.6	43.961	387	0.008663	2.1613	0	0	3374100	0	0	0
B0BN59	16.8	20.801	191	0	6.2073	65648000	79753000	91081000	99589000	81086000	94818000
B0BN63	39.6	38.104	338	0	139.14	369000000	378540000	423010000	299940000	396220000	463280000
B0BN65	47.4	37.328	323	0	138.76	489800000	442640000	467750000	392710000	582990000	520540000
B0BN81	55.4	22.906	204	0	64.577	523640000	514730000	688790000	655880000	455680000	512900000
B0BN85	49.1	38.09	336	0	47.208	217540000	189710000	207540000	147350000	167470000	169320000
B0BN93	46.5	42.817	376	0	72.722	294610000	295570000	270460000	307410000	300230000	330970000
B0BN94	39.1	15.625	138	0	21.779	32289000	32004000	40946000	32826000	37738000	31184000
B0BNA5	82.4	15.932	142	0	99.096	665260000	1259000000	866220000	2212000000	771460000	966450000
B0BNA7	31.7	36.46	325	0	36.712	170930000	174060000	179200000	192040000	187880000	190470000
B0BNB2	40.2	21.748	194	0	10.694	42470000	38012000	42546000	0	42903000	39174000
B0BNE5	59.9	31.363	282	0	150.65	751320000	719010000	672940000	730090000	663090000	767430000
B0BNE6	34.4	23.97	212	0	31.894	713710000	740090000	840990000	410450000	719100000	633210000
B0BNG3	15.4	40.392	358	0	9.1866	20142000	19246000	19383000	29835000	19981000	0
B0BNJ1	55.1	21.624	198	0	59.346	457010000	369800000	489700000	507420000	530570000	572680000
B0BNJ4	51.6	27.676	254	0	25.262	61634000	56934000	81499000	41587000	46842000	58665000
B0BNJ5	21.6	16.369	148	0.000365	5.583	28717000	0	24514000	0	0	0
B0BNK1	47.7	23.425	216	0	69.129	940820000	1005600000	973980000	1142400000	1095100000	1073900000
B0BNK6	13.6	42.781	390	0	10.097	21895000	35083000	25362000	45382000	25823000	33911000
B0BNL2	77	18.332	165	0	202.91	1277900000	1020900000	1303300000	556120000	996540000	1013200000
B0BNM1	24.8	30.89	282	0	38.481	434470000	476630000	422170000	643440000	461720000	425170000
B0BNM6	25.4	22.017	193	0	13.697	59164000	42611000	37584000	89241000	48150000	49122000
B0BNM9	34.4	23.703	209	0	18.641	678050000	334600000	483220000	501200000	658660000	427930000
B0BNN3	60.5	28.299	261	0	106.07	361820000	354870000	454520000	1031400000	297420000	428560000
B0K008	25.7	12.746	113	0	7.8415	79517000	0	60717000	0	54968000	0
B0K010	35	14.092	123	0	11.984	89849000	82198000	95407000	147680000	96634000	96431000
B0K014	24.9	23.394	209	0	47.309	236340000	204100000	172990000	128410000	172640000	181820000
B0K015	23.5	20.767	183	0	16.579	0	20116000	0	0	0	21866000
B0K017	18.4	39.375	370	0	14.161	57621000	55275000	47783000	67331000	63705000	0
B0K020	53.7	12.097	108	0	164.67	886720000	855880000	1013900000	407110000	768050000	678920000
B0K030	27.6	38.147	340	0	16.539	52976000	35754000	32127000	37986000	0	34732000
B0K031	48.5	30.313	260	0	95.421	755620000	734190000	753410000	658800000	606690000	642870000
B0LT89	26.2	47.989	431	0	22.602	69703000	53731000	39131000	63312000	64813000	56702000
B1H216	95.1	15.328	142	0	323.31	54236000000	53039000000	80688000000	125740000000	52218000000	59705000000
B1H248	18.9	43.717	386	0.000358	5.2655	0	0	5931800	0	0	0
B1H267	28.2	46.793	404	0	37.767	130550000	108570000	109110000	180990000	104120000	122890000
B1H2A2	26.2	55.627	496	0	36.253	115820000	106300000	99586000	77894000	122850000	122540000
B1WBM0	25.7	25.215	226	0	60.251	113010000	117860000	145890000	374820000	128270000	0
B1WBN6	13.9	70.513	640	0	11.541	14548000	0	0	0	14626000	0
B1WBQ5	8.6	56.135	491	0.005922	2.5131	0	0	0	0	38128000	0
B1WBS4	35.4	39.124	336	0	42.953	290030000	286660000	297370000	210560000	273230000	265400000
B1WBT4	11.7	76.947	681	0	14.346	54965000	40479000	42266000	0	49621000	52905000
B1WBV4	7.2	27.74	249	0.006987	2.2654	0	0	4107700	0	0	0
B1WBV8	5.6	55.983	503	0.008641	2.1459	0	0	0	8449800	0	0
B1WBX7	36.1	18.664	166	0	17.017	51933000	46954000	43427000	0	43917000	42322000
B1WBY1	26.8	89.69	776	0	43.019	111710000	73952000	107100000	84557000	95318000	88316000
B1WBY5	14.3	63.204	559	0	9.2931	54883000	68141000	61998000	0	68808000	62551000
B1WC26	39.3	40.051	359	0	68.513	230860000	243140000	237330000	312250000	216930000	214070000
B1WC32	17.5	70.769	639	0	33.644	100350000	86643000	80892000	123400000	99881000	107040000
B1WC33	24	37.927	350	0	16.001	41344000	0	0	0	0	0
B1WC34	25	59.218	525	0	92.961	364350000	449290000	457100000	545410000	334220000	287630000
B1WC49	18.1	56.784	504	0	14.854	13183000	18805000	14200000	19738000	12991000	0
B1WC61	38.2	68.842	625	0	102.32	243480000	311910000	284620000	287650000	277270000	304770000
B1WC73	25.8	20.968	186	0	14.383	21842000	0	0	0	0	0
B2DD29	33.8	85.182	778	0	55.489	199800000	182670000	204090000	45750000	212730000	222350000
B2GUV2	8.6	82.102	723	0	14.886	120750000	96989000	106310000	0	132030000	129650000
B2GUV5	45.8	13.71	118	0	137.97	170520000	203860000	151440000	75946000	130740000	141350000
B2GUX5	29	33.81	297	0	15.633	27732000	24255000	30683000	37429000	0	0
B2GUZ3	26.5	105.84	977	0	53.756	144800000	113720000	132410000	53879000	134240000	158870000
B2GUZ5	46.2	32.909	286	0	15.943	46670000	66384000	45104000	68073000	46118000	35766000
B2GUZ7	6.2	38.076	340	0.009714	2.0943	0	0	0	0	5982700	0
B2GUZ9	54	36.776	324	0	183.15	1584600000	1399700000	1499200000	1396700000	1907900000	1752800000
B2GV06	51.5	56.203	520	0	307.03	1614600000	1596200000	1644900000	1429500000	1595300000	1861200000
B2GV15	17.4	53.273	482	0	17.301	26831000	0	44365000	0	0	0
B2GV33	25	58.802	520	0	89.167	409720000	530850000	495000000	438360000	461410000	419860000
B2GV38	35.7	17.79	157	0	11.541	42072000	0	34947000	0	0	37068000
B2GV54	28.2	45.821	408	0	19.683	66552000	59295000	77005000	0	44425000	39617000
B2GV72	28.5	30.841	277	0	14.98	17039000	0	25084000	0	34388000	15419000
B2GV73	63.5	20.535	178	0	87.707	1062800000	960010000	903800000	1011200000	1022900000	913180000
B2GV74	38.3	68.61	622	0	50.828	80260000	60802000	59842000	0	71541000	65996000
B2GV75	14	58.804	535	0	12.955	0	0	0	0	0	29129000
B2GV79	61.6	31.424	292	0	137.9	714320000	597640000	810330000	506950000	809000000	790400000
B2GV87-3	4.6	71.51	615	0.005944	2.5394	28761000	0	0	0	0	0
B2GV92	38.8	18.721	160	0	93.734	703170000	838240000	796010000	720640000	960380000	914290000
B2GVB1	24.7	10.035	89	0.000325	3.7402	0	0	0	374610000	0	0
B2GVB4	43.6	62.031	550	0	99.391	458470000	421940000	460030000	489820000	427890000	410120000
B2GVB7	18.3	81.383	732	0	20.842	62527000	66362000	73350000	80445000	65346000	50394000
B2GVB9	5.4	75.622	665	0.002175	3.0458	0	0	0	26699000	0	0
B2RYA8	21.7	30.694	277	0	11.913	66304000	47268000	44593000	0	39289000	39614000
B2RYB8	9.9	84.817	768	0	9.125	0	0	0	48005000	0	0
B2RYC9	9.3	57.491	515	0	8.1653	0	23468000	0	0	0	0
B2RYD7	5.1	93.435	824	0	7.2521	0	8512700	0	0	11202000	0
B2RYG2	29.4	73.271	663	0	41.73	154980000	204350000	161680000	175710000	172370000	153590000
B2RYG6	51.3	31.27	271	0	279.2	3218700000	2809900000	3046000000	2289800000	3201400000	3172500000
B2RYI2	8.2	70.491	625	0	10.567	21722000	17724000	20581000	0	0	19423000
B2RYJ7	55.3	42.281	376	0	145.1	1576400000	1370600000	1368500000	1320300000	1492200000	1444800000
B2RYK3	28.6	28.128	262	0	16.921	53061000	40082000	63976000	61889000	51872000	48919000
B2RYK4	25.1	46.21	418	0	17.15	51660000	42039000	55230000	0	56387000	0
B2RYM5	12.7	33.015	291	0.000368	5.7253	12652000	0	0	0	0	0
B2RYN0	41.1	59.684	542	0	76.523	467770000	563830000	497540000	934930000	499020000	548940000
B2RYN1	35.6	34.169	309	0	35.919	117700000	126050000	103450000	151410000	115950000	123980000
B2RYN3	45.4	19.842	174	0	12.82	71716000	57795000	51257000	43208000	50732000	41882000
B2RYN6	20.1	91.349	822	0	50.882	237760000	201410000	211930000	257470000	257240000	274090000
B2RYP4	39.3	58.53	519	0	62.768	174140000	175690000	136780000	238590000	171170000	163230000
B2RYP5	21.6	49.165	450	0	17.678	0	24944000	29627000	44074000	22541000	0
B2RYQ2	48	36.617	323	0	100.71	683380000	551140000	542070000	665070000	660720000	588990000
B2RYQ5	34.6	12.259	104	0	8.9899	0	0	22520000	0	0	0
B2RYQ8	36.8	12.441	106	0	27.191	246950000	241130000	258900000	237200000	221430000	194400000
B2RYR8	58.2	24.205	208	0	172.46	682080000	685620000	719170000	807550000	667880000	616720000
B2RYR9	30.1	12.452	113	0.000337	4.1551	0	0	0	14217000	0	0
B2RYS0	27.7	9.3529	83	0	10.507	327530000	293220000	383060000	181560000	347280000	237220000
B2RYS2	82.9	13.558	111	0	93.051	1165500000	1296100000	1590600000	1041300000	1134700000	943060000
B2RYS6	20	25.557	225	0	7.8524	0	0	39649000	0	0	0
B2RYS8	45.2	21.959	186	0	20.355	326720000	335040000	411940000	207410000	383820000	306630000
B2RYT5	69	12.651	113	0	26.111	307810000	373420000	405180000	229790000	330440000	269980000
B2RYU2	60	17.845	165	0	92.55	683000000	606620000	609660000	548270000	507000000	515020000
B2RYU6	22.3	16.031	139	0.000328	3.8194	0	0	0	0	0	18384000
B2RYV1	3.6	45.756	391	0.004232	2.7148	0	12691000	0	0	0	0
B2RYV5	33	22.063	194	0	23.737	10907000	0	0	0	13398000	12253000
B2RYW3	67.6	21.892	179	0	104.82	369590000	426530000	443320000	264250000	390360000	326140000
B2RYW8	21.1	8.5498	76	0.00035	4.845	0	40333000	0	0	0	0
B2RYW9	55.6	34.581	313	0	106.7	595610000	582590000	738430000	520210000	549640000	592230000
B2RYX0	28.8	23.384	215	0	49.826	151650000	186390000	147990000	201860000	189300000	194420000
B2RZ09	41.9	20.388	179	0	12.475	48600000	45882000	45428000	39841000	0	39195000
B2RZ24	58	47.387	438	0	248.36	2586300000	2774300000	3158800000	2142400000	2866300000	2811700000
B2RZ27	39.8	10.477	93	0	13.287	189520000	0	0	0	0	0
B2RZ37	29.1	21.431	189	0	61.576	654190000	435680000	638700000	370150000	486560000	394220000
B2RZ62	20.4	18.771	162	0	13.387	56766000	50066000	53288000	47787000	60188000	46889000
B2RZ72	48.8	19.667	168	0	51.32	1406800000	1264900000	1444900000	1535000000	1408900000	1602100000
B2RZ78	57.1	20.468	182	0	42.875	401400000	334440000	303540000	324760000	338280000	350740000
B2RZ79	37.1	17.967	167	0	17.751	40843000	0	32926000	0	0	30572000
B2RZ96	16.4	27.166	238	0.000349	4.8121	0	0	0	0	10646000	0
B2RZ97	8.7	41.805	381	0	6.2859	0	0	12682000	0	9256700	0
B2RZA2	12.3	32.569	292	0	7.6192	49935000	42682000	44725000	0	65560000	68192000
B2RZA9	53.9	17.861	154	0	46.371	722260000	776600000	715550000	982750000	661960000	685710000
B2RZB5	22.1	25.134	222	0.000372	5.9457	23558000	0	32462000	0	0	0
B2RZB6	17.7	10.403	96	0.002462	2.9097	0	0	0	25194000	0	0
B2RZD4	36.8	13.293	117	0	19.223	440370000	410870000	477660000	265930000	367380000	397310000
B2RZD6	56.1	9.3267	82	0	50.196	2089300000	2129400000	2349500000	2027200000	2605800000	2197400000
B3DMA0	10.6	20.939	189	0.000347	4.69	0	0	0	0	0	13763000
B3DMA1	11.9	112.85	1072	0	22.072	22168000	30141000	25798000	31110000	26300000	32760000
B3GNI6-3	62.4	48.964	425	0	323.31	3711100000	3677200000	3342200000	2987100000	3438800000	3529800000
B3SVE9	28.9	36.122	308	0	23.59	140200000	138410000	126700000	158810000	140220000	121300000
B3VPA7	23.3	55.214	493	0	13.731	0	0	0	73164000	0	27242000
B3Y9H3	27.4	11.075	95	0.000365	5.5654	0	0	0	52044000	0	0
B4DL66	26.8	32.892	287	0	18.105	84036000	80116000	82882000	72555000	80206000	84946000
B4F768	25.2	62.951	572	0	33.282	195620000	289100000	239630000	377340000	218930000	193970000
B4F772	60.4	94.22	838	0	261.01	2023300000	1609600000	1903000000	1343700000	2035700000	1897300000
B4F773	10.9	49.032	450	0	56.492	0	64660000	0	0	82014000	0
B4F774	44.5	41.697	366	0	63.021	320130000	361480000	342570000	256710000	356920000	354730000
B4F775	9.4	34.167	308	0.001265	3.2727	7777300	0	0	0	0	0
B4F795	6.4	79.896	705	0.000351	4.8676	0	0	0	7160100	0	0
B4F7A2	4.9	75.301	672	0.000358	5.2406	0	0	0	0	20077000	0
B4F7A3	61	18.955	172	0	42.901	656600000	420410000	503900000	276460000	600970000	596470000
B4F7A9	26	41.201	350	0	15.785	86133000	96585000	0	0	0	0
B4F7C2	84	49.585	444	0	323.31	13272000000	7733300000	11261000000	7198500000	12914000000	9263300000
B4F7C7	66.8	21.124	190	0	144.17	348550000	371760000	323280000	202110000	346780000	334650000
B4F7C9	8.2	80.597	705	0	11.377	23138000	24994000	29532000	49832000	25119000	25303000
B4F7E2	12.5	58.958	528	0	7.7949	15773000	0	0	0	0	0
B4F7E8	9.2	84.73	747	0	11.258	0	0	0	22860000	0	0
B5DEH2	14.7	37.71	339	0	11.586	24449000	36076000	41035000	76133000	35339000	25480000
B5DEH4	19.9	56.435	507	0	14.802	0	31445000	0	83662000	0	0
B5DEI0	9.3	54.633	494	0	8.2915	17778000	0	24172000	0	0	0
B5DEL7	17.6	7.7412	68	0.008903	2.1304	0	0	0	0	5766600	0
B5DEL8	64.2	12.7	106	0	79.31	443910000	495630000	490020000	449330000	535870000	422800000
B5DEL9	35.1	22.127	194	0	33.096	241370000	229660000	242610000	191870000	231050000	192540000
B5DEN4	58.4	36.45	332	0	323.31	18873000000	17467000000	18229000000	14963000000	20863000000	20206000000
B5DEN5	47.6	24.675	225	0	152.1	740130000	700760000	962260000	797850000	779070000	649440000
B5DER3	32.5	28.004	249	0	16.625	48918000	47257000	52297000	97697000	49400000	50555000
B5DES0	29.7	13.527	118	0	9.2902	0	46565000	0	43500000	0	0
B5DEY8	36	46.636	406	0	32.466	111370000	129500000	139340000	147010000	109820000	114030000
B5DEZ6	22.5	31.006	276	0.000641	3.4719	0	0	0	0	19855000	0
B5DF03	44.1	24.834	220	0	68.535	335360000	357180000	313240000	332990000	341290000	306070000
B5DF24	3.5	31.681	283	0.004222	2.6822	0	8295900	0	10468000	0	12051000
B5DF41	23.2	54.493	504	0	18.576	43624000	35504000	49493000	0	50795000	35629000
B5DF46	24.8	27.708	242	0	15.855	28610000	0	35235000	32300000	31033000	0
B5DF55	21.9	59.591	547	0	68.728	137470000	124320000	138040000	87254000	122180000	131110000
B5DF60	27.8	16.46	144	0	10.051	42083000	39494000	40418000	61057000	41406000	48617000
B5DF65	50	22.094	206	0	103.51	373150000	476360000	380580000	495570000	404070000	408370000
B5DF91	13.2	36.169	326	0	7.1668	24017000	0	28779000	0	19567000	0
B5DF95	39.2	35.209	324	0	27.731	175650000	125820000	131050000	0	145520000	142550000
B5DFA2	4.9	152.44	1358	0	9.2132	0	0	0	0	10957000	0
B5DFB4	6.8	64.896	585	0	6.5591	15404000	0	0	0	0	0
B5DFC3	28.5	86.161	765	0	120.08	373720000	330160000	384670000	382650000	344290000	357360000
B5DFC6	36.7	32.579	289	0	34.425	119270000	144320000	138180000	261460000	165970000	164390000
B5DFC8	17.7	105.43	911	0	39.673	119660000	147200000	100110000	148050000	135680000	163510000
B5DFD8	38.6	12.8	114	0	28.011	100990000	125730000	102670000	235130000	93332000	98955000
B5DFE0	23.3	60.933	540	0	16.333	32541000	35163000	44768000	45328000	37662000	32440000
B5DFF7	56.8	20.468	185	0	149.67	632590000	409140000	588140000	428780000	659430000	496820000
B5DFG2	17.7	61.984	571	0	24.737	31165000	0	43013000	0	29751000	24133000
B5DFG5	63.5	48.778	427	0	313.47	2928900000	1913000000	1906400000	980140000	2315200000	2363700000
B5DFI3	26.6	18.733	158	0	19.358	122570000	96085000	100960000	0	128860000	105460000
B5DFI9	27.2	47.943	415	0	21.736	24159000	36515000	37569000	39722000	41501000	38057000
B5DFJ1	21.4	21.61	192	0	8.5482	16941000	0	0	0	0	0
B5DFJ4	9.1	110.18	973	0	12.064	8805800	0	0	11043000	0	0
B5DFK5	22.2	119.42	1068	0	49.043	69526000	54201000	50142000	0	60921000	58384000
B5DFK6	26.4	135.67	1204	0	144.18	530920000	497580000	462690000	309730000	602960000	594780000
B5DFL9	5.5	79.421	696	0	6.2794	0	0	0	0	14192000	15575000
B5DFN2	43.7	53.753	483	0	98.469	734450000	790230000	721950000	1039600000	753320000	782110000
B5DFN4	44.2	17.326	154	0	29.34	84522000	82454000	57125000	67321000	0	0
B6DTP5	25.4	69.111	614	0	52.373	47689000	50363000	48429000	34576000	37905000	74973000
B6DYP8	41.6	25.319	221	0	140.2	1661000000	2499700000	1705600000	6038100000	1202000000	1500500000
B6DYQ0	52.2	25.493	226	0	29.857	87230000	119180000	88948000	114560000	75871000	72451000
B6DYQ2	87.6	25.702	218	0	57.707	0	92678000	48767000	1366200000	0	0
B6DYQ5	60.2	27.669	241	0	126.78	1145500000	1019900000	1428900000	1262200000	1432200000	1424600000
B6DYQ7	60.5	23.439	210	0	262.26	2897300000	3630500000	2646900000	8422600000	3812400000	3281800000
B6DYQ9	36.5	27.439	244	0	26.372	92191000	102830000	119150000	225820000	78281000	73997000
B7X6I3	69.8	15.043	149	0	120.84	1629300000	1437900000	1763100000	782440000	1681400000	1329200000
C0JPT7	26.4	280.49	2639	0	160.16	0	551120000	70110000	1509900000	0	0
C0KUC5	30.4	41.609	362	0	22.036	0	65121000	0	249150000	0	0
C7C5T2	60.8	85.719	788	0	323.31	13273000000	10281000000	10467000000	10639000000	13868000000	12808000000
C9E895	34.6	66.64	593	0	72.235	147360000	193230000	166820000	123990000	167050000	187850000
D0EA88	17.4	23.893	207	0.00036	5.367	14237000	0	0	0	0	0
D3Z8C7	13	76.079	676	0	14.821	24998000	26058000	20717000	0	0	0
D3Z8D7	18.3	13.006	115	0	8.3089	128400000	132800000	103640000	146500000	87341000	101370000
D3Z8E6	7.9	178.52	1604	0	17.86	0	0	17009000	0	22363000	0
D3Z8I7	24.8	23.381	210	0	50.118	325730000	285020000	299780000	422790000	278870000	293280000
D3Z8M8	6.3	106.79	1050	0	55.011	85122000	64766000	101510000	74749000	80586000	73903000
D3Z8P1	18.6	12.707	113	0	8.1496	0	21246000	31052000	26506000	0	27928000
D3Z900	23.4	38.239	338	0	20.551	136010000	116130000	114980000	174590000	124470000	99456000
D3Z941	21.2	101.58	902	0	43.804	145890000	137430000	152540000	151930000	134450000	139250000
D3Z955	51	70.234	621	0	158.21	741250000	187600000	1326500000	381760000	739810000	1205300000
D3Z956	16.1	36.45	317	0	12.653	19259000	19981000	19834000	25243000	17628000	0
D3Z9D2	1.1	163.55	1451	0.009994	2.0907	56124000	47343000	0	0	0	0
D3Z9H2	10	42.729	400	0	7.2836	51646000	0	0	0	48651000	0
D3Z9I1	26.9	11.928	108	0.00036	5.3549	0	0	0	0	12099000	0
D3Z9J8	51.2	19.289	170	0	22.568	0	27994000	0	97371000	0	0
D3Z9L0	18.2	54.258	490	0	28.056	49657000	60298000	92941000	41399000	67587000	41982000
D3ZA31	16.2	73.271	643	0	14.144	36015000	32339000	37889000	33914000	40605000	52801000
D3ZA84	34.1	271.68	2542	0	251.32	607710000	601700000	528200000	574610000	641750000	610690000
D3ZA85	22.1	28.367	253	0	13.551	37713000	39522000	38173000	39468000	44363000	32310000
D3ZA93	14.3	15.27	140	0.000339	4.3097	27417000	0	0	0	0	0
D3ZAA9	36.8	61.564	552	0	80.401	146590000	188740000	212730000	151310000	134560000	165470000
D3ZAF6	36.4	10.452	88	0	28.02	1413700000	1615800000	2218600000	1534200000	1576700000	1544100000
D3ZAI6	23.8	63.126	546	0	26.164	66336000	61162000	74357000	59402000	50516000	50633000
D3ZAN3	29	90.571	797	0	75.924	492100000	627260000	500070000	741540000	489190000	391690000
D3ZAP9	43	38.066	351	0	65.749	493000000	493170000	474660000	428060000	561570000	508710000
D3ZAQ4	6.1	29.653	264	0.00396	2.7684	0	15490000	0	0	0	0
D3ZAS2	9.1	123.39	1093	0	23.303	60270000	55456000	65685000	41580000	55479000	49006000
D3ZAS8	6.6	109.42	960	0	8.4196	0	13505000	0	0	0	0
D3ZAW4	6.5	40.368	355	0.006735	2.3144	0	0	0	36546000	0	0
D3ZB78	69.4	41.215	363	0	254.39	2407200000	1724700000	2013700000	1014600000	2394400000	2328800000
D3ZBM3	15.4	47.551	422	0	12.53	41188000	37465000	40119000	42090000	34991000	32554000
D3ZBM7	3.4	102.16	909	0.000341	4.4106	0	0	2332700	0	0	0
D3ZBS2	11.6	99.066	887	0	22.012	67401000	106180000	95354000	112780000	69825000	85274000
D3ZBU7	40.5	123.21	1151	0	79.171	282670000	232490000	296650000	116790000	257470000	308710000
D3ZC15	8.6	148.36	1368	0	26.727	50932000	39091000	50018000	0	50187000	43438000
D3ZC22	15.3	37.223	327	0	9.5952	0	0	14628000	0	0	0
D3ZC55	41.9	74.829	675	0	253.52	3843500000	2857800000	3604700000	2227500000	3733100000	3172200000
D3ZC63	20.4	50.113	447	0	24.377	56059000	85609000	63938000	147530000	50473000	54621000
D3ZC84	19.3	289.44	2547	0	110.69	382630000	374260000	359760000	329390000	375770000	374670000
D3ZCA0	42.2	30.104	275	0	48.751	209600000	204250000	202200000	258640000	215170000	209240000
D3ZCG3	5.5	188.24	1707	0	28.457	20745000	18487000	0	0	21680000	29941000
D3ZCI0	26	57.462	524	0	22.643	42202000	0	37989000	0	36984000	0
D3ZCI5	48.1	23.671	210	0	12.508	20922000	22111000	20761000	0	23350000	21005000
D3ZCR3	47.9	24.677	213	0	181.04	1275100000	1344600000	1289600000	1732600000	1218200000	1161000000
D3ZCS3	8.2	41.452	403	0.000332	3.9414	179150000	0	0	0	0	0
D3ZCU8	13.5	26.583	237	0.005919	2.5118	0	8446100	0	0	0	0
D3ZCV0	25.5	103.83	894	0	22.497	0	19519000	0	0	28599000	0
D3ZD09	67.4	10.071	86	0	90.598	1986700000	2076300000	2712600000	1718200000	2301900000	2007300000
D3ZD11	18.1	24.973	226	0	8.9163	11076000	0	0	0	0	0
D3ZD23	26.7	67.3	599	0	40.379	77362000	77473000	96667000	78736000	62696000	77517000
D3ZD73	36	54.244	483	0	70.804	179790000	225260000	203050000	195900000	207110000	212140000
D3ZD89	18.3	101.01	865	0	25.056	49317000	41357000	54383000	40213000	54442000	52003000
D3ZD97	10.7	90.976	795	0	16.249	0	0	7632700	0	0	0
D3ZDC2	1.8	62.501	568	0.003959	2.7674	12043000	0	0	0	0	0
D3ZDH8	65.1	43.892	378	0	313.94	6262500000	4952600000	5076000000	3111000000	6271100000	6131300000
D3ZDI7	16.5	56.336	486	0	12.564	14055000	0	0	0	12720000	0
D3ZDK7	35.5	34.6	321	0	36.667	61085000	52440000	70692000	41811000	75458000	61070000
D3ZDR2	19.5	23.288	200	0	9.8206	0	39319000	0	0	43243000	29132000
D3ZDU2	7	149.49	1335	0	16.815	0	0	0	0	0	25112000
D3ZE15	56.2	16.776	144	0	43.547	529850000	679240000	637180000	420650000	596240000	534770000
D3ZE17	33.7	150.26	1430	0	139.57	276960000	270120000	291160000	64352000	292260000	290730000
D3ZE49	10.3	87.546	797	0	8.336	14353000	14857000	0	16603000	17114000	0
D3ZE72	20.2	43.205	386	0	20.534	38019000	45994000	39143000	0	29478000	34163000
D3ZE85	30.7	32.456	293	0	16.547	46565000	38044000	44809000	0	40778000	33667000
D3ZEG8	23.6	29.873	267	0	7.2888	0	0	11460000	0	6986500	0
D3ZEI4	14.9	46.528	417	0	14.162	43182000	65186000	47379000	62277000	0	36244000
D3ZEL2	11.5	36.947	323	0.000354	5.0492	0	0	0	32870000	0	0
D3ZER6	9.7	102.88	913	0	18.42	70004000	59539000	78198000	72342000	65065000	68885000
D3ZES2	32.9	17.977	158	0	6.3708	0	0	0	0	13564000	0
D3ZES7	3.2	212.61	1893	0	9.9822	0	0	15670000	0	16148000	0
D3ZET9	13.3	125.75	1139	0	17.806	0	0	14701000	0	12825000	0
D3ZF13	23.7	17.514	156	0	33.99	821140000	871420000	855930000	669870000	709000000	673420000
D3ZF77	13.9	37.194	324	0	6.2906	0	23313000	0	76756000	0	0
D3ZF86	6.4	213.04	1925	0	7.8122	0	0	0	0	13042000	0
D3ZF97	2.7	54.665	482	0.009153	2.0995	0	0	5271900	0	0	0
D3ZFB6	17.7	35.82	344	0	88.158	335800000	171600000	317290000	87072000	219420000	224170000
D3ZFH5	2.9	92.368	826	0.004507	2.636	0	0	0	12632000	0	0
D3ZFJ6	7.5	60.42	550	0.000349	4.8013	0	0	0	4052300	0	0
D3ZFK5	8	18.1	162	0.00125	3.1495	0	23909000	16722000	0	0	0
D3ZFK6	6.4	67.962	607	0.000373	6.0044	0	0	0	0	7899000	0
D3ZFQ8	35.6	35.434	326	0	241.67	1347200000	1550300000	1747300000	678300000	1275600000	1149200000
D3ZFY8	67.3	16.355	147	0	32.479	877840000	732000000	739040000	768620000	949720000	796530000
D3ZG43	49.2	30.226	264	0	168.03	993540000	1367000000	1268400000	1018200000	1338400000	1195600000
D3ZG88	35.7	21.318	199	0	16.575	51576000	63066000	35726000	0	56852000	55764000
D3ZGL1	7.1	73.55	648	0.00033	3.8759	9504400	0	0	0	0	0
D3ZGN2	17.4	65.606	593	0	18.964	71293000	60436000	67302000	0	73284000	76772000
D3ZGV2	3.6	35.301	309	0.006725	2.2965	0	0	1802200	0	0	0
D3ZGY2	4.1	36.274	316	0.008638	2.1458	0	0	0	0	21431000	0
D3ZH41	19.6	36.315	326	0	8.0868	16824000	17797000	16849000	22739000	16814000	0
D3ZHB7	9.7	106.61	936	0	10.272	0	16319000	0	0	17223000	0
D3ZHC4	13.3	22.95	203	0.000339	4.2958	0	0	3813500	0	0	0
D3ZHG3	3.2	86.263	778	0.003966	2.7918	0	0	0	17779000	0	0
D3ZHG4	10.6	99.828	896	0	12.049	15645000	0	0	0	15917000	0
D3ZHG8	19	71.714	658	0	27.637	56760000	47093000	56946000	0	38967000	32387000
D3ZHV3	32.8	6.0992	61	0.000333	3.9633	0	0	0	50285000	0	0
D3ZHV7	25.2	34.953	329	0	11.017	0	0	0	47185000	0	0
D3ZHX3	69.8	22.498	199	0	90.735	738470000	401720000	610100000	246340000	779070000	462270000
D3ZHY9	29.1	89.596	801	0	49.376	114820000	117490000	197960000	0	69253000	177170000
D3ZI07	15.5	85.256	747	0	20.618	36689000	27947000	39538000	0	36505000	29509000
D3ZI16	29.1	37.702	344	0	40.642	140870000	128670000	135250000	165000000	156030000	134750000
D3ZI42	6.3	84.087	728	0.00126	3.2204	0	0	0	0	0	9459700
D3ZIE9	8.7	87.328	795	0	8.7337	0	30914000	0	0	0	0
D3ZII8	18.2	47.068	417	0	12.771	0	17901000	0	0	17838000	14736000
D3ZIL9	13.7	98.398	876	0	16.324	23577000	22609000	31532000	0	29162000	30420000
D3ZIP8	11.5	38.108	347	0	8.048	17917000	15890000	19871000	0	28381000	0
D3ZIY3	6.5	63.934	585	0	11.862	25605000	0	36193000	0	0	25883000
D3ZJ01	24.3	134.65	1218	0	63.59	216080000	166450000	158390000	94825000	203750000	208480000
D3ZJ91	13.4	79.57	699	0	16.515	0	19797000	22771000	0	24733000	0
D3ZJF9	7.4	47.573	420	0	7.7517	17853000	0	16597000	0	0	26514000
D3ZJG4	11	95.971	870	0	8.6095	0	0	11474000	0	13480000	0
D3ZJH9	23.8	65.351	584	0	22.328	0	44617000	26353000	67604000	24183000	0
D3ZJK6	8.1	95.345	857	0	13.13	17474000	0	16472000	0	0	0
D3ZJK8	28.3	12.117	106	0	10.76	86979000	112060000	120110000	72031000	72965000	88668000
D3ZJW6	9.4	13.063	117	0.0067	2.2694	0	0	0	7114100	0	0
D3ZJX5	16.7	39.854	353	0	14.061	45978000	36033000	61903000	0	0	53081000
D3ZK73	14.9	110.81	971	0	25.385	58838000	27407000	30764000	67787000	33697000	48588000
D3ZKG1	11.2	92.035	833	0	14.224	9442000	9134800	0	0	0	0
D3ZKG5	9.6	41.701	365	0.000358	5.2618	0	0	0	40846000	0	0
D3ZKH6	5.2	92.262	815	0.000336	4.1353	6577300	0	0	0	0	0
D3ZKK5	22.4	74.514	664	0	31.146	99995000	54268000	53007000	0	42405000	57233000
D3ZKQ4	16.8	80.253	731	0	30.404	54590000	47299000	39170000	0	56126000	60278000
D3ZKX8	10.9	73.069	663	0	12.339	26427000	25501000	17782000	0	0	0
D3ZKY6	10.3	40.997	390	0	6.6278	0	24499000	0	0	0	0
D3ZL11	1.7	88.476	783	0.000363	5.461	0	0	4949500	0	0	0
D3ZL24	9.2	70.556	652	0	15.021	30494000	18292000	33076000	39037000	27943000	44068000
D3ZL30	3.6	142.38	1305	0	6.4349	0	15360000	0	0	14656000	0
D3ZL50	7.5	174.29	1563	0	13.18	14446000	0	11033000	0	0	0
D3ZL85	16.4	31.129	274	0	6.3101	0	7794600	0	0	0	14863000
D3ZLM5	5.2	78.561	725	0.00217	3.0232	0	0	0	151070000	0	91206000
D3ZLN7	12.1	22.781	199	0.000356	5.1403	17503000	12401000	11651000	18706000	13811000	15741000
D3ZLT1	47.4	16.568	137	0	29.822	231220000	296130000	236100000	82380000	163660000	153480000
D3ZLU0	10.9	44.964	422	0	6.3742	0	0	0	0	0	18254000
D3ZLX3	10.5	30.209	266	0.000328	3.8244	13614000	0	13678000	0	0	0
D3ZM09	8.9	58.286	518	0	6.7848	40229000	33714000	39667000	0	0	37656000
D3ZM21	14.1	28.987	262	0	7.219	0	0	0	0	56343000	0
D3ZMA5	25	49.92	440	0	20.32	0	31547000	32943000	0	55854000	30711000
D3ZME7	12	27.065	234	0.004219	2.6807	0	0	0	125460000	0	0
D3ZMJ7	8.5	218.34	2063	0	22.456	52637000	52903000	40423000	42788000	38867000	42492000
D3ZML2-2	24	83.87	757	0	37.749	98382000	64480000	110860000	0	101260000	97889000
D3ZMS5	7.5	191.85	1714	0	29.981	69753000	67728000	75606000	0	87288000	89903000
D3ZMY7	18.8	67.76	586	0	21.057	44825000	64738000	66959000	88868000	57982000	0
D3ZN76	2	253.29	2346	0.000328	3.8114	5212400	0	0	0	0	0
D3ZN95	3.2	209.15	2034	0	11.286	0	12082000	0	0	11680000	0
D3ZNJ5	15.5	29.494	264	0.000349	4.7769	0	0	0	36286000	0	0
D3ZNK1	17.4	34.729	311	0	11.204	0	7912900	0	0	0	0
D3ZNQ6	41.5	20.9	183	0	33.246	163780000	160360000	158130000	139540000	168110000	140300000
D3ZP47	62.1	14.01	124	0	28.401	394260000	437410000	431040000	345390000	338160000	268890000
D3ZPC4	13.5	140.39	1255	0	52.842	91497000	98911000	151660000	56105000	86633000	36162000
D3ZPE5	12.6	94.428	832	0	27.63	65049000	54033000	46197000	44049000	55051000	72911000
D3ZPF2	9.2	41.832	380	0.000357	5.1624	0	0	17702000	0	0	0
D3ZPJ0	6.5	58.354	558	0.000332	3.9287	16481000	0	20796000	0	0	0
D3ZPN3	26.3	28.055	247	0	17.478	55268000	52401000	47471000	0	69253000	44769000
D3ZPR0	24.3	110.21	971	0	49.051	165670000	177530000	178170000	234270000	178130000	206960000
D3ZPT0	6	105.21	1050	0	10.926	16665000	0	17790000	0	13512000	24772000
D3ZQ02	35.6	49.872	449	0	70.567	333300000	243310000	313420000	194140000	324580000	339310000
D3ZQ25	7.2	78.071	705	0	9.4484	0	19953000	0	70812000	0	0
D3ZQ57	2.2	205.95	1841	0.004262	2.7634	0	0	0	10776000	0	0
D3ZQD3	26.5	114.64	1010	0	37.21	160980000	183760000	297370000	45421000	136510000	132340000
D3ZQG6	41.4	81.426	744	0	123.22	449130000	375630000	376150000	373530000	420160000	427110000
D3ZQL7	67	23.546	218	0	214.15	6347300000	3953500000	6537800000	3573100000	5457200000	5465500000
D3ZR52	3.1	57.136	522	0.002162	2.958	0	0	0	0	18448000	0
D3ZR63	9.7	43.258	390	0.00034	4.3417	0	0	0	0	0	7318500
D3ZRD3	25.3	17.332	150	0	7.1572	35410000	48792000	41883000	42249000	43269000	45520000
D3ZRE7	12	68.773	585	0	10.636	0	0	0	37745000	0	0
D3ZRI1	27.1	42.068	362	0	31.013	77100000	0	97482000	0	109290000	83008000
D3ZRM5	18.1	26.633	237	0	8.3114	0	21760000	0	31399000	0	0
D3ZRM9	40.3	24.202	211	0	114.54	671120000	694450000	662120000	621760000	558610000	505640000
D3ZRN5	20.4	60.042	538	0	13.089	0	0	0	56481000	0	29044000
D3ZRV0	19.8	24.059	207	0	7.1041	0	0	0	25341000	0	0
D3ZRX7	1.5	111.79	1031	0.001253	3.1614	3584100	0	0	0	0	0
D3ZS58	51.5	10.844	97	0	17.271	417390000	426890000	520110000	285520000	453220000	405520000
D3ZS72	2.2	184.39	1643	0.00125	3.135	10637000	0	0	0	0	0
D3ZS75	14.5	8.7862	76	0.002175	3.0456	0	40961000	0	0	0	0
D3ZS76	20.4	24.433	221	0	8.5592	29212000	25662000	25227000	0	34282000	24292000
D3ZSA9	8.6	133.44	1214	0	17.395	21225000	16947000	23293000	15289000	18863000	16456000
D3ZSF3	17.8	16.475	152	0	24.45	7113900000	8937600000	6388600000	4687300000	8969700000	8392500000
D3ZSL2	46.9	9.0303	81	0	32.388	209290000	249160000	236750000	290270000	234510000	221520000
D3ZSN4	9.8	35.725	317	0	8.7583	21776000	13482000	15975000	0	0	0
D3ZSY8	21.4	86.648	795	0	27.787	36903000	23930000	26016000	0	41425000	29735000
D3ZSZ0	16.5	31.697	279	0	6.3207	21240000	0	0	0	0	18879000
D3ZSZ4	11	46.479	409	0	11.787	33749000	0	0	0	30457000	19226000
D3ZSZ6	11.2	134.31	1210	0	24.788	40209000	48625000	42880000	0	56333000	45997000
D3ZT07	63.1	42.824	369	0	32.357	211270000	126730000	122750000	53202000	125300000	126600000
D3ZT16	46.6	20.413	191	0	25.96	99278000	63976000	80113000	0	90519000	61671000
D3ZT36	8.3	91.476	828	0	17.456	32968000	21863000	30611000	0	0	22738000
D3ZT71	13.4	46.734	434	0	14.326	0	22610000	0	23798000	24164000	24534000
D3ZT76	3	44.535	399	0.004509	2.6363	0	0	8705600	0	0	0
D3ZT90	17.7	49.713	447	0	14.326	0	34505000	24214000	0	0	0
D3ZTB4	6.4	101.17	878	0	8.0456	13839000	0	0	0	18007000	13665000
D3ZTB5	59.2	11.198	98	0	39.446	47250000	106440000	31835000	213060000	32383000	85368000
D3ZTK0	20.9	25.877	239	0	10.729	17584000	14070000	10594000	13838000	19949000	15771000
D3ZTR5	7.9	84.034	757	0	20.308	0	31401000	0	0	0	0
D3ZTX0	15.5	25.479	226	0	15.565	48177000	49625000	70051000	94411000	59068000	47723000
D3ZU52	12.4	35.94	322	0	10.044	13880000	10129000	0	0	0	0
D3ZU64	12.6	31.111	285	0	35.064	14322000	15810000	0	0	15889000	0
D3ZU73	3.6	28.583	247	0.008673	2.1651	0	0	0	0	58220000	0
D3ZU84	4.8	122.02	1090	0	6.7711	13530000	13018000	0	0	0	0
D3ZUB0	24.3	38.09	325	0	15.925	45912000	66677000	70983000	121430000	63591000	63777000
D3ZUC9	6.8	58.204	527	0.000346	4.607	0	0	0	0	0	11888000
D3ZUD3	25.2	46.283	440	0	10.584	25530000	20244000	25823000	0	26956000	24910000
D3ZUF9	14.6	108.54	954	0	11.05	0	0	43309000	0	0	0
D3ZUI1	24.5	27.053	241	0	13.253	34699000	29345000	29553000	42528000	0	30040000
D3ZUJ7	10.4	68.107	605	0	7.629	0	0	0	0	6698500	0
D3ZUM2	10.2	79.688	724	0	13.633	29275000	23263000	0	0	0	0
D3ZUM4	3.9	73.227	647	0.001266	3.2829	0	0	0	13125000	0	0
D3ZUP5	88	8.7608	75	0	27.067	346110000	330980000	328310000	307910000	431100000	438310000
D3ZUV3	15.4	65.348	589	0	13.17	22604000	18595000	26042000	0	23045000	0
D3ZUW0	36.4	43.121	387	0.000334	4.0415	0	0	0	0	49538000	0
D3ZUX5	43.2	26.434	227	0	39.197	192200000	196600000	267070000	154050000	184210000	173880000
D3ZUX7	13.9	65.265	583	0	16.342	0	23994000	0	0	0	0
D3ZUY0	23.4	36.195	334	0	13.934	0	11987000	0	19695000	0	0
D3ZUY8	48.5	107.67	977	0	296.11	2848000000	2182800000	2828900000	2029300000	2798000000	2577000000
D3ZV52	15.9	194.19	1713	0	44.449	123360000	115140000	102230000	50332000	89850000	115870000
D3ZVD3	3.3	40.53	362	0.005956	2.5573	0	0	0	3068500	0	0
D3ZVI9	15	23.263	220	0.000375	6.1005	0	0	0	0	13643000	0
D3ZVM5	4.5	76.194	685	0.003672	2.8351	0	0	67663000	0	0	0
D3ZVQ0	39.5	95.778	858	0	280.42	2483500000	2412700000	2427700000	2007100000	2694500000	2612700000
D3ZVR7	20.4	21.607	201	0.000364	5.4995	12476000	0	0	0	0	0
D3ZVR9	12.5	62.204	567	0	9.5436	0	0	0	117410000	0	0
D3ZVU4	7.1	33.974	323	0.00034	4.3291	0	0	0	0	9836100	0
D3ZVU6	8.8	72.007	649	0	15.237	34293000	36554000	0	0	25988000	31586000
D3ZW08	52.7	54.852	484	0	71.769	303370000	250500000	291320000	204900000	344690000	346160000
D3ZW55	71.2	21.927	198	0	91.395	436930000	391180000	500110000	360010000	463550000	410210000
D3ZWA1	10.4	65.696	599	0	9.4271	0	0	16156000	0	0	0
D3ZWA8	37.9	75.401	671	0	79.879	425880000	357290000	358780000	304490000	380850000	392840000
D3ZWC6	10.6	58.292	539	0	9.2956	0	59146000	0	100810000	0	0
D3ZWJ2	0.7	164.13	1502	0.009957	2.066	0	0	91968000	0	0	0
D3ZWL6	24	66.817	612	0.000359	5.2841	0	0	17065000	0	0	0
D3ZWR4	22	54.118	486	0	10.883	423650000	737520000	974040000	715340000	609930000	822910000
D3ZWV8	2	176.95	1590	0.008623	2.1368	0	0	0	0	125960000	0
D3ZWX4	32.6	77.502	705	0	53.538	251450000	210050000	207040000	0	241240000	242120000
D3ZX38	37.7	14.255	122	0	22.631	34380000	0	32732000	0	28264000	0
D3ZX42	20.5	120.96	1065	0	52.962	93188000	79781000	87590000	0	58509000	70623000
D3ZXA6	9	98.818	878	0	9.8814	0	0	0	0	9418900	0
D3ZXF9	19.6	29.441	276	0	13.946	60239000	74420000	75267000	53716000	75876000	0
D3ZXK3	1.1	300.23	2834	0.000325	3.7435	0	0	0	0	32497000	0
D3ZXK4	21.5	33.215	307	0	8.3991	0	0	31528000	0	0	0
D3ZXS8	43	22.406	200	0	27.376	146630000	120820000	145950000	136900000	137390000	152650000
D3ZY47	13.9	35.668	324	0	9.794	20511000	0	0	0	0	0
D3ZY50	6.3	38.649	348	0.005976	2.5874	0	0	0	0	0	20134000
D3ZYD7	4.6	173.9	1512	0	11.627	13336000	0	0	0	0	0
D3ZYH3	52.4	18.593	164	0	16.928	87143000	105270000	61450000	77079000	64966000	81470000
D3ZYI0	16.4	24.584	220	0.000368	5.7451	0	0	6644300	0	0	0
D3ZYN2	27.7	185.36	1658	0	197.89	484410000	450210000	530030000	274670000	529500000	528780000
D3ZYS1	8	39.834	351	0.009966	2.0793	0	7712600	0	0	0	0
D3ZYY0	12.8	31.943	298	0	8.4226	28584000	29897000	21593000	0	29240000	0
D3ZZ21	35.2	15.638	128	0	17.417	136580000	127400000	186830000	110160000	134210000	96976000
D3ZZ51	1.3	243.1	2232	0.000345	4.6012	0	0	3360600	0	0	0
D3ZZ89	7	24.909	228	0.000642	3.4805	0	0	0	15437000	0	0
D3ZZB0	9.6	173.96	1586	0	18.304	0	22562000	19437000	0	17940000	21921000
D3ZZC1	15.3	46.353	417	0.000361	5.3686	0	0	0	40961000	0	0
D3ZZC3	9	71.773	634	0.000368	5.7413	0	0	12849000	0	0	0
D3ZZK3	12.7	109.84	986	0	20.994	123990000	104250000	120780000	0	113190000	61631000
D3ZZM9	27.8	28.373	252	0.000345	4.5707	0	16428000	0	0	14394000	0
D3ZZN3	15.7	74.891	682	0	24.263	64286000	100720000	50976000	170820000	61382000	69936000
D3ZZN4	33.6	12.623	110	0	15.492	192460000	153480000	219630000	199070000	145870000	154260000
D3ZZP2	23.5	24.92	217	0	8.7477	28651000	0	0	0	0	0
D3ZZR9	50.7	15.388	140	0	39.719	264650000	243110000	266960000	291160000	215960000	238060000
D3ZZU8	16.3	23.575	203	0	9.6159	48326000	43186000	54465000	0	45091000	44145000
D3ZZV1	12.8	13.771	125	0.003965	2.7849	0	0	0	0	0	8637500
D3ZZX1	6.1	47.622	412	0.0089	2.1239	11672000	0	0	0	0	0
D3ZZZ9	12.2	104.07	932	0	14.409	0	0	0	15743000	0	0
D4A022	11.3	165.16	1484	0	31.424	31651000	0	37481000	0	0	0
D4A053	7.2	164.86	1485	0	19.703	50240000	0	19803000	0	34760000	27765000
D4A060	11.7	49.476	437	0.001273	3.3597	0	0	13439000	0	0	0
D4A0A1	19.4	103.02	944	0	42.995	139900000	117900000	123360000	0	134580000	130010000
D4A0B4	0.6	250.02	2358	0.001555	3.0643	0	0	3794300	0	0	0
D4A0C3	4.7	86.195	767	0.000339	4.2498	5651800	0	0	0	0	0
D4A0T0	62.5	20.858	176	0	91.152	682320000	880090000	898070000	537250000	775290000	638900000
D4A0T8	16.5	38.493	340	0	6.5746	0	29640000	0	32728000	0	0
D4A0X3	21	147.83	1367	0	47.646	208110000	70519000	125790000	0	162650000	171050000
D4A133	75.9	68.264	617	0	323.31	18213000000	16421000000	16454000000	12644000000	18197000000	18575000000
D4A193	23.9	22.24	201	0	12.495	40772000	37378000	38136000	0	41839000	36565000
D4A197	25.8	18.816	178	0	13.123	30938000	36863000	37275000	39947000	43906000	31050000
D4A1B2	16.4	25.232	226	0.000356	5.1299	18530000	24059000	19394000	33924000	23534000	22444000
D4A1B8	45.2	21.112	186	0	62.892	264550000	240890000	220910000	276090000	280330000	266830000
D4A1D3	1.8	521.48	4590	0	7.0006	397870000	0	269880000	0	0	226250000
D4A1D8	11.5	30.381	269	0	6.2564	0	0	0	78663000	0	0
D4A1G8	21.2	171.69	1575	0	55.075	86490000	60989000	91338000	0	88485000	82681000
D4A1H2	24.9	36.287	321	0	40.937	0	134460000	115000000	0	0	0
D4A1H7	2.6	39.78	352	0.004261	2.7577	55937000	0	51876000	0	0	0
D4A1J4	11.4	26.65	245	0	7.0672	0	0	0	60183000	0	0
D4A1J6	10.9	128.66	1169	0	22.223	46102000	54272000	45237000	70580000	42873000	47565000
D4A1Q9	28.3	73.897	639	0	29.395	42253000	42833000	36674000	44545000	0	26832000
D4A1R8	5	58.843	536	0.000359	5.2954	16213000	0	0	0	23976000	0
D4A1V7	14.4	25.091	216	0.000363	5.4747	0	17419000	0	0	0	0
D4A1Y0	7.3	103.36	930	0	9.3996	0	0	0	0	0	35003000
D4A208	18.3	120.88	1071	0	32.442	60414000	45723000	46412000	51896000	43975000	44411000
D4A264	7.2	40.535	377	0	6.2864	14999000	0	18284000	0	0	0
D4A2C6	21	15.204	138	0.005938	2.5325	0	0	0	15015000	0	0
D4A2D7	9.7	118.93	1081	0	14.351	13321000	0	20424000	0	0	0
D4A2G9	47.3	23.596	203	0	99.755	627920000	652340000	722200000	688980000	594880000	577370000
D4A2N1	4.5	58.216	509	0.000357	5.1704	0	0	8822400	0	0	0
D4A304	45.5	22.291	198	0	46.069	163740000	162210000	193890000	128380000	192060000	179360000
D4A305	28.5	16.69	144	0.000362	5.4392	0	0	61095000	0	0	0
D4A3C2	45.5	46.275	407	0	90.6	616840000	735410000	588050000	493650000	692960000	649480000
D4A3D9	24	55.204	488	0	23.331	67024000	57499000	52213000	45657000	85147000	60142000
D4A3E1	28.6	64.362	591	0	28.904	112380000	101280000	110620000	95377000	98207000	116230000
D4A3E8	7.7	47.648	415	0.001261	3.2315	0	0	4396700	0	0	0
D4A3F5	6.6	44.078	394	0	7.1028	0	0	8170400	0	0	0
D4A3H5	2.9	96.988	870	0.001258	3.2136	0	2180300	0	0	0	0
D4A3M7	8.7	47.016	427	0.000374	6.06	60554000	40393000	0	0	0	0
D4A3M8	21.8	42.909	380	0	8.8302	21161000	0	18938000	0	0	22854000
D4A3S6	6.6	76.809	715	0	7.4784	0	25301000	0	0	24450000	23420000
D4A3T4	5.1	86.903	777	0.000341	4.4315	0	0	8486500	0	0	0
D4A3V2	64.6	15.224	130	0	40.849	402930000	404250000	519010000	333620000	371210000	309150000
D4A3V4	14.7	77.723	703	0	13.079	37052000	0	27788000	0	33042000	0
D4A3Z3	23.9	62.808	556	0	28.713	50856000	46689000	44590000	0	50917000	51317000
D4A404	32.6	58.565	518	0	130.05	1216300000	1114300000	917010000	573040000	1243300000	1331400000
D4A412	45.7	15.022	127	0	39.568	222050000	245100000	194220000	252790000	199680000	206510000
D4A415	17	47.936	424	0	8.6793	0	0	9749100	0	0	0
D4A435	15	96.903	917	0	17.504	80627000	90619000	104300000	0	0	69552000
D4A465	8	13.48	125	0.005907	2.4819	0	0	0	29363000	0	0
D4A4D5	57.4	11.706	115	0	88.866	521000000	525760000	403290000	325880000	261950000	383700000
D4A4H5	10.5	24.056	219	0.006702	2.2706	0	0	33462000	0	0	0
D4A4P3	19.2	11.267	99	0	12.763	300460000	218380000	337060000	0	182970000	211010000
D4A4Q4	45.5	14.682	132	0	28.71	44143000	39464000	71992000	25011000	57697000	43496000
D4A4T0	48	34.886	304	0	56.713	146280000	107160000	163800000	116270000	124960000	101370000
D4A4T9	26.6	37.361	331	0	46.044	171740000	157960000	124010000	117460000	156870000	163630000
D4A4U3	25.6	18.61	164	0	7.5676	46331000	140310000	51287000	0	0	0
D4A4W6	40.5	12.576	111	0	8.2882	31225000	0	0	0	0	0
D4A4Z9	12	151.79	1325	0	35.566	67652000	44222000	47826000	29640000	0	0
D4A500	25.1	20.254	179	0	11.018	0	8283700	0	0	0	0
D4A510	10	124.74	1135	0	16.115	0	26368000	20321000	0	29220000	0
D4A554	15.8	175.43	1583	0	24.1	94446000	61735000	65919000	0	67936000	77142000
D4A559	38.4	35.69	320	0	40.32	215110000	180240000	190720000	86668000	262590000	187010000
D4A565	33.3	21.664	189	0	31.927	191240000	228270000	247320000	288560000	263400000	254920000
D4A5I9	11.8	148.13	1285	0	22.787	80100000	57336000	0	116660000	0	0
D4A5J1	32.5	67.848	633	0	36.032	77183000	86729000	77485000	89456000	57568000	79269000
D4A5L9	67.6	11.635	105	0	323.31	9433700000	7468900000	9003100000	6520800000	8618600000	9394700000
D4A5R0	17.6	19.093	176	0	6.6134	0	17841000	0	20841000	0	0
D4A5V8	26.2	48.189	423	0	8.7455	37929000	36114000	36234000	19738000	41630000	37658000
D4A5X7	27.1	41.216	358	0	21.553	125850000	152720000	119720000	80705000	125080000	117020000
D4A631	8.6	207.89	1846	0	14.457	22457000	0	18120000	0	18327000	21156000
D4A644	23.4	90.418	817	0	45.367	106990000	79510000	83415000	44462000	101030000	89560000
D4A6A8	2.8	114.33	1042	0.000356	5.1415	4600800	0	5731300	0	0	0
D4A6C5	26.4	50.622	439	0	31.153	142200000	133840000	146730000	91249000	121370000	132980000
D4A6E3	34.9	165.32	1487	0	56.381	268930000	111850000	159550000	283440000	84840000	128170000
D4A6H8	30	52.789	476	0	31.847	42372000	63702000	41893000	41781000	50127000	44801000
D4A6L0	14.6	134.46	1202	0	60.665	84905000	59816000	45493000	33236000	60927000	50553000
D4A6P1	4.6	99.15	923	0	9.9301	18520000	0	17280000	0	0	0
D4A6U1	6	80.665	739	0	9.3376	36573000	18623000	19312000	0	20244000	14574000
D4A6X4	42.4	11.312	99	0	15.319	165830000	131340000	156280000	152510000	139990000	137020000
D4A742	31.6	8.1828	79	0.00034	4.3163	0	0	0	0	17376000	12046000
D4A746	28.6	39.902	360	0	21.516	93232000	66859000	86380000	81508000	108620000	92736000
D4A772	16.6	70.926	626	0	27.797	62778000	53558000	44916000	52870000	59349000	60340000
D4A781	24.2	123.7	1097	0	125.71	422300000	388670000	374960000	489680000	404040000	380180000
D4A7H9	8.4	50.543	450	0	7.8149	0	14465000	16822000	0	0	14646000
D4A7L4	25.8	17.634	151	0	10.597	169140000	177650000	142320000	0	149980000	129200000
D4A7N1	40.6	29.211	261	0	45.874	150410000	163420000	176840000	109650000	143220000	124620000
D4A7Q6	19.2	19.145	177	0	9.7519	0	0	5026200	0	0	0
D4A7R0	17	74.651	670	0	18.344	0	0	18056000	0	0	0
D4A7U1	10.8	60.303	564	0	8.7598	16245000	18980000	20575000	20657000	21805000	22659000
D4A830	60.2	35.046	304	0	54.662	127820000	118010000	129970000	102190000	103200000	108850000
D4A857	12.7	116.01	1041	0	43.662	47614000	38643000	42152000	50466000	54804000	50544000
D4A8D5	13.2	275.31	2578	0	35.385	0	28045000	14795000	175530000	0	0
D4A8F2	19.1	31.337	277	0	11.228	40208000	47444000	38367000	90312000	0	0
D4A8G0	11.3	21.701	195	0.000371	5.8671	0	0	0	48913000	0	0
D4A8H3	20.4	117.93	1053	0	35.93	125510000	0	91266000	140940000	117780000	142810000
D4A8H8	29	145.26	1253	0	85.016	754610000	597720000	571010000	604880000	677120000	710090000
D4A8L3	9.4	69.01	635	0	7.7922	0	0	0	0	6675300	0
D4A8M5	12	10.833	92	0.006723	2.2959	0	0	0	0	0	15937000
D4A8U7	43.6	141.94	1281	0	323.31	1849700000	1588000000	1579100000	1292000000	1553400000	1610600000
D4A927	5.2	84.282	772	0.000352	4.9407	0	0	3564600	0	0	0
D4A994	8.9	111.18	993	0	11.858	23568000	19354000	24829000	0	0	0
D4A9D8	16.4	77.806	682	0	29.303	118210000	85791000	89427000	80307000	132110000	90410000
D4A9L2	12.5	27.744	248	0.000348	4.7419	0	0	0	13116000	0	0
D4A9L5	42	98.212	879	0	174.64	1074400000	1065800000	1120600000	672670000	1083100000	1098400000
D4A9P7	62.8	10.186	86	0	14.765	46584000	35404000	42496000	57369000	38808000	35241000
D4AA13	1.8	336.97	3017	0.002157	2.9276	0	0	0	0	52949000	0
D4AA35	19.5	24.25	226	0	11.308	0	63301000	67351000	67096000	60234000	102290000
D4AA63	16	67.259	638	0	242.45	767730000	805740000	765220000	724890000	745450000	720510000
D4AAT7	35.3	36.518	343	0	30.321	77915000	68961000	90319000	0	73277000	57912000
D4AAX6	10	125.79	1137	0	21.193	0	34519000	0	0	0	29633000
D4AB01	47.9	17.38	163	0	23.11	302390000	387250000	361730000	370240000	272780000	370460000
D4AB03	13.9	122.14	1115	0	43.38	22397000	25188000	30203000	0	20829000	0
D4ABB2	10.6	44.305	406	0.000376	6.184	0	29347000	0	38816000	0	0
D4ABI6	87.8	26.109	230	0	90.618	298970000	392730000	349590000	464030000	328140000	294370000
D4ABI7	17.7	43.104	362	0	17.126	0	0	69873000	0	0	0
D4ABK1	26.1	21.369	199	0	31.112	971710000	925190000	914640000	641300000	800100000	1029800000
D4ABK7	4	36.869	346	0.009983	2.0865	0	0	1396000	0	0	0
D4ABP9	7.7	55.355	480	0	7.6651	0	0	15246000	0	0	0
D4ABS5	54.2	13.748	118	0	19.326	89056000	104830000	0	101870000	121190000	103060000
D4ABV0	10.3	12.108	107	0.005921	2.5127	0	0	6075300	0	0	0
D4AC23	56.6	59.658	544	0	157.52	1507600000	1542300000	1748700000	1378600000	1667300000	1559800000
D4AC36	24.9	37.997	361	0	20.787	53469000	53135000	41813000	107420000	60583000	64318000
D4ACB8	63.1	59.588	548	0	253.38	1871600000	1906800000	2135800000	1699500000	2100000000	1968200000
D4ACC2	1.3	90.221	840	0.007826	2.1994	0	0	0	4341600	0	0
D4ACM1	13.5	62.36	547	0	11.314	27343000	33586000	30153000	44427000	26421000	34463000
D4ACN8	13.6	17.312	147	0	6.8868	0	29071000	16380000	0	0	0
D4ACV3	27.8	13.645	126	0	15.284	0	109660000	78449000	190190000	62663000	99459000
D4AD15	18.6	175.09	1592	0	94.403	235120000	200280000	225290000	245400000	231670000	262160000
D4AD48	23.4	28.174	244	0	15.22	0	0	0	0	0	12784000
D4AD70	35.7	8.2458	70	0	17.855	305840000	298520000	251170000	374310000	247830000	326480000
D4AD89	3.3	104.84	963	0	9.4638	16250000	0	19313000	0	22507000	20439000
D4ADD7	34.9	16.432	152	0	22.482	66361000	46128000	77228000	51389000	47531000	0
D4ADD8	31.1	20.666	190	0	8.7779	25089000	0	37634000	27318000	0	0
D4ADE5	30.9	40.507	366	0	53.689	218110000	146920000	196550000	129720000	219440000	201590000
D4ADF5	67.2	14.204	125	0	49.971	165280000	161030000	259790000	224670000	190420000	173450000
D4ADQ1	8.5	40.846	351	0.00033	3.8713	0	0	0	0	4950200	0
D4ADS4	39.5	16.732	152	0	58.572	325030000	257410000	301240000	213790000	240830000	281510000
D4ADT5	5.4	68.362	598	0.000326	3.7747	0	0	0	31955000	0	0
D4ADU2	5.2	55.441	502	0.006739	2.3198	0	13611000	0	0	0	0
D4ADX8	7.9	136.63	1265	0	12.863	0	0	0	0	0	41454000
D4AE00	38.5	119.14	1082	0	97.536	574920000	490540000	485720000	111560000	612190000	517410000
D4AE79	21.4	21.607	196	0	8.6982	0	0	0	41206000	39129000	34603000
D4AE96	16.8	119.49	1038	0	44.076	77613000	67403000	73669000	74933000	94861000	85252000
D4AEC2	14.6	165.61	1470	0	31.112	85547000	76320000	85943000	0	108400000	90641000
D4AEH3	28.8	36.491	320	0	36.976	167420000	181640000	196610000	219710000	138180000	166790000
D4AEH9	30.7	174.33	1532	0	99.754	212570000	258030000	238720000	308730000	240620000	265730000
D4AEI5	20.8	63.349	591	0	15.428	57782000	55781000	55870000	57702000	54365000	57255000
D4AEK9	12.6	52.973	470	0	11.505	32196000	26532000	38185000	0	41108000	33660000
D4AEP0	22.8	50.085	456	0	30.953	92081000	77194000	89442000	61618000	100260000	76645000
E2RUH2	44.7	49.919	456	0	80.437	321170000	381250000	301840000	511380000	304450000	333240000
E9PSJ4	11.2	146	1320	0	31.769	79069000	79183000	79719000	101620000	84118000	76120000
E9PSK7	11.9	145.65	1322	0	17.726	0	18210000	18311000	21471000	17219000	19730000
E9PSP1	8.7	54.45	496	0	11.863	0	0	0	408470000	0	0
E9PSV8	18.1	28.976	265	0	13.283	563680000	482270000	534500000	0	727860000	603560000
E9PT22	5.9	136.46	1246	0	15.522	0	0	0	40720000	48837000	29998000
E9PT29	29.5	72.459	650	0	32.796	108720000	97295000	114930000	104840000	99795000	115970000
E9PT53	11.6	100.56	890	0.001259	3.2181	0	0	10419000	0	0	0
E9PT82	17.2	77.628	710	0	13.777	18879000	43665000	40452000	0	0	0
E9PT90	6.5	85.865	796	0	7.2739	13975000	0	10840000	0	0	12021000
E9PTU4	9.2	227.29	1972	0	12.529	0	0	0	21002000	0	0
E9PTW1	19.7	38.497	350	0	23.851	55458000	46168000	40000000	0	31111000	39778000
E9PTY6	4.4	335.53	2991	0	14.265	0	23320000	26450000	0	20888000	26194000
E9PU01	1.5	218.18	1921	0.001276	3.3952	0	0	3907900	0	0	0
E9PU13	24.7	51.927	450	0	35.829	70351000	67118000	55851000	0	67261000	77159000
F1LLX6	44	129.67	1149	0	18.923	0	0	0	0	228820000	0
F1LM09	15	128.43	1103	0	166.33	112730000	95634000	124730000	97615000	115770000	120800000
F1LM28	10.5	315.69	2808	0	46.098	130130000	124330000	115400000	0	106070000	117480000
F1LM33	20.9	156.68	1392	0	85.217	164690000	181590000	188930000	213710000	179670000	181940000
F1LM55	19.6	102.79	922	0	48.615	80648000	66329000	74851000	78512000	72607000	82638000
F1LM82	47.2	32.468	301	0	117.18	314910000	364260000	453290000	362370000	339120000	359680000
F1LMA4	25.3	75.708	652	0	44.187	163820000	112770000	121040000	0	134610000	127890000
F1LMB9	14	104.02	924	0	17.452	0	0	0	0	21243000	0
F1LMD9	10.3	143.71	1305	0	26.504	0	0	15795000	21334000	20851000	0
F1LMH0	37.7	40.653	358	0	125.3	1704500000	1419500000	1615400000	862920000	1457500000	1428500000
F1LMM8	32.4	46.239	407	0	40.128	154980000	123990000	173420000	79215000	130940000	128320000
F1LMM9	8	83.454	749	0	7.2557	0	0	15257000	0	0	0
F1LMR7	20.9	91.271	803	0	53.774	109860000	131060000	115950000	128540000	120630000	103350000
F1LMV9	36.5	54.964	480	0	51.079	95455000	92921000	105930000	95442000	87904000	81870000
F1LMW7	31.4	29.959	309	0	62.138	428000000	782340000	499780000	804690000	396240000	484450000
F1LMY4	1.3	565.48	5035	0.000342	4.4616	0	0	231890000	0	0	0
F1LMZ8	56.9	47.463	422	0	124.22	619610000	654060000	616800000	692970000	698740000	714170000
F1LN46	3.4	90.169	801	0.000641	3.473	0	0	6310300	0	0	0
F1LN59	20.5	102.11	906	0	23.87	39847000	0	36773000	22099000	49179000	37450000
F1LN69	21.1	152.5	1354	0	97.595	304480000	257510000	327850000	157750000	283000000	343040000
F1LN92	24.2	89.35	802	0	31.958	107750000	104100000	117050000	77154000	92844000	81592000
F1LNC4	31.8	23.096	201	0	10.717	78209000	84510000	62530000	69777000	77896000	68698000
F1LND7	27.8	40.803	353	0	22.194	142930000	97959000	137560000	114130000	141550000	138680000
F1LNG5	6.5	83.515	724	0	7.5713	43748000	0	0	0	48450000	0
F1LNK0	62.5	210.71	1942	0	323.31	25033000000	20770000000	23038000000	12219000000	22995000000	22480000000
F1LNM0	33.6	100.61	911	0	93.179	316730000	265110000	218170000	185070000	236710000	258970000
F1LNV5	5.2	54.226	477	0.000329	3.8346	0	11676000	16930000	0	0	0
F1LNX7	31.9	43.058	385	0	27.86	79693000	88912000	79373000	64862000	86867000	91515000
F1LP01	21.8	90.327	802	0	49.734	194160000	172790000	209460000	54556000	265910000	253690000
F1LP57	54.3	42.397	372	0	69.208	540250000	409620000	555750000	288040000	532630000	489530000
F1LP76	15.3	149.2	1331	0	47.775	115810000	128240000	117470000	145360000	118390000	121650000
F1LPA6	10.7	75.256	665	0	17.995	35090000	0	29474000	87472000	29056000	27972000
F1LPB9	60.1	75.803	684	0	238.56	731220000	585630000	682840000	306420000	663130000	480600000
F1LPC7	22.8	26.44	237	0	13.531	54393000	70218000	65650000	97362000	90450000	84827000
F1LPG3	34.7	104.75	961	0	79.162	557460000	410720000	463120000	247830000	480060000	561010000
F1LPG5	34.1	15.064	129	0	26.534	185870000	207040000	196080000	170700000	195400000	192150000
F1LPG9	2.6	145.06	1328	0.001559	3.0828	0	11579000	0	0	0	12713000
F1LPJ6	10.4	106.5	950	0	8.3706	0	36570000	0	0	0	0
F1LPK7	35.2	70.748	630	0	63.674	244340000	193720000	249420000	207280000	210660000	41923000
F1LPM3	5.5	134.14	1196	0	9.6561	13632000	0	0	0	0	0
F1LPP6	32.6	75.971	714	0	193.76	370480000	397410000	467610000	232160000	505240000	421930000
F1LPS6	5.6	53.479	462	0.000329	3.8537	0	0	0	9197300	0	0
F1LPS8	38.1	31.903	289	0	246.9	1330000000	1090300000	1210700000	829780000	1329200000	1447900000
F1LPT0	7.8	29.032	258	0.005931	2.5256	2533500	0	0	0	0	0
F1LPV0	31.9	64.127	558	0	149.49	354750000	362520000	306000000	485970000	421120000	455130000
F1LQ09	12.9	66.194	583	0	13.606	12770000	0	11785000	0	0	0
F1LQ55	22.7	58.787	547	0	50.107	136770000	146840000	145780000	169560000	140400000	124230000
F1LQ81	68.4	82.629	744	0	323.31	19904000000	16019000000	17833000000	12001000000	20074000000	19466000000
F1LQD2	39.8	55.897	505	0	52.439	333800000	146130000	245590000	0	246840000	247790000
F1LQI1	38.8	34.158	309	0	103	752430000	738990000	617190000	528980000	593140000	701470000
F1LQI4	2.6	220.12	2121	0.000334	4.0378	0	0	15957000	0	0	0
F1LQN3	30	126.4	1163	0	255.56	864310000	866460000	799180000	667240000	751940000	610430000
F1LQX4-2	27.7	88.388	808	0	107.29	119790000	106940000	116700000	0	129650000	144540000
F1LQY6	36.6	39.448	352	0	49.766	58610000	147600000	134710000	88470000	95549000	158170000
F1LQZ0	18.5	27.733	259	0	19.273	122940000	100940000	143100000	0	119720000	0
F1LQZ3	19.4	80.285	702	0	29.733	42423000	57115000	46664000	40608000	36497000	41508000
F1LR18	3.8	125.53	1109	0	6.7453	0	0	0	0	0	13068000
F1LRA1	8.3	57.985	517	0.000344	4.5388	0	0	0	18516000	0	0
F1LRB8	32.4	43.674	395	0	41.477	273930000	267060000	267790000	272990000	262170000	251430000
F1LRC2	25.3	16.823	146	0.001256	3.2034	0	17236000	0	33654000	0	0
F1LRE1	29.3	44.789	410	0	25.798	81545000	80817000	76620000	100290000	83592000	80282000
F1LRF3	21.1	38.343	332	0	20.499	53368000	46381000	43403000	0	0	36664000
F1LRI5	5.6	293.07	2671	0	17.699	0	21857000	0	0	17702000	0
F1LRI7	48.8	103.86	963	0	323.31	1666100000	1178100000	1384800000	771640000	1438600000	1487100000
F1LRL9	44.7	269.64	2461	0	323.31	7201900000	6431600000	7268700000	4112700000	6695200000	6585800000
F1LRN8	14.4	110.79	960	0	12.407	0	0	0	0	44679000	0
F1LRS5	9.2	71.258	639	0	14.986	37468000	34744000	37746000	0	46906000	34335000
F1LRV6	35.1	37.458	345	0	25.256	107730000	136440000	105880000	126300000	107630000	119780000
F1LRZ7	20.1	114.41	1064	0	39.718	23328000	78080000	43356000	19384000	0	0
F1LS67	24.4	48.234	414	0	13.886	60401000	0	35177000	0	54969000	66662000
F1LS89	9.2	561.28	4938	0	73.397	80267000	44731000	54342000	0	75950000	60907000
F1LS98	39.7	76.779	672	0	69.577	215270000	255140000	241860000	295260000	174300000	204760000
F1LSC3	14.9	68.346	639	0	10.203	0	19448000	0	0	21377000	0
F1LSG8	9.9	111.19	964	0	20.227	43652000	30618000	37618000	0	40981000	46752000
F1LSM0	0.8	294.03	2617	0.003673	2.8382	0	0	2205900	0	0	0
F1LSQ0	3.6	69.722	613	0.002761	2.863	9045300	0	0	0	0	0
F1LSU6	22.2	46.585	400	0	16.094	99267000	57294000	67202000	47412000	78891000	71189000
F1LSW7	28	23.322	214	0	28.517	436530000	339180000	527500000	440470000	430300000	416100000
F1LSY2	23.1	52.239	494	0.000355	5.1078	0	82884000	0	0	0	0
F1LT35	42.3	17.734	156	0	45.822	386140000	436860000	556870000	388700000	277180000	340480000
F1LT49	22.9	63.53	580	0	37.706	77202000	51830000	88114000	68026000	0	72888000
F1LT71	12.8	95.203	854	0	13.152	23181000	23776000	23998000	0	23956000	0
F1LTB9	5.1	38.468	334	0.004214	2.6548	0	0	116770000	0	0	0
F1LTR1	8.9	58.49	514	0	16.391	29219000	28000000	27560000	0	25466000	36654000
F1LU71	38.4	33.341	315	0	107.8	689030000	700610000	846490000	546780000	763970000	669630000
F1LUA1	38.6	161.1	1411	0	249.01	561420000	442620000	493540000	439540000	453080000	449620000
F1LUT4	22.9	110.95	985	0	81.253	355630000	427510000	368520000	338080000	327390000	346710000
F1LUV9	39.3	91.635	833	0	11.448	0	48410000	42122000	55798000	39624000	0
F1LV13	50.7	73.721	690	0	90.033	405920000	610130000	409770000	889600000	421100000	468910000
F1LV89	26	83.227	753	0	78.451	297510000	229510000	365320000	132980000	372380000	316170000
F1LVR4	31.3	42.716	383	0	31.984	205510000	189330000	249270000	110820000	253580000	215700000
F1LVV4	8.7	46.652	427	0.000356	5.1341	0	0	0	0	0	4216200
F1LVX2	5.9	136.19	1205	0	11.733	17444000	0	16230000	0	0	0
F1LWK7	6.7	67.072	600	0.000354	5.0506	0	0	0	0	9227700	0
F1LWT1	17.9	137.13	1197	0	19.977	45510000	16330000	28506000	0	36545000	34613000
F1LX07	49.8	71.916	655	0	323.31	2863000000	2685300000	3507700000	2023200000	3287600000	2833000000
F1LX47	1	96.735	828	0.004796	2.6186	257370000	0	157650000	0	0	0
F1LX70	6.5	65.871	581	0	7.609	0	0	0	32276000	0	0
F1LXA0	75.2	17.177	145	0	87.724	594080000	680730000	781740000	425310000	603090000	444850000
F1LXD6	15.1	142.63	1281	0	33.938	53542000	65851000	50164000	0	62898000	65166000
F1LXF1	7.3	120.11	1062	0	10.939	0	0	14824000	0	0	0
F1LXF5	14.2	36.752	330	0	6.9507	0	0	17820000	0	0	0
F1LY09	35.2	35.833	315	0	50.515	318810000	238790000	318420000	142190000	301290000	287810000
F1LY19	22.9	122.64	1113	0	47.988	96847000	91483000	89121000	57738000	84843000	75357000
F1LYA6	21	59.299	534	0	20.678	191710000	182610000	217030000	103250000	221500000	179960000
F1LYQ8	9.6	118.84	1049	0	14.28	0	41287000	30597000	27172000	21300000	23384000
F1LYZ8	10.6	88.36	780	0	15.602	32043000	24151000	35274000	0	32229000	24859000
F1LZB6	1.4	164.96	1454	0.006721	2.2959	0	0	13829000	0	0	46446000
F1LZX5	4.4	452.5	4126	0	14.018	16857000	0	0	0	0	0
F1M013	49.4	29.864	265	0	100.52	545120000	575580000	571440000	670470000	498290000	502850000
F1M031	2.8	195.97	1815	0.005879	2.3928	0	0	0	0	15749000	0
F1M049	9.5	117.3	1085	0	12.66	19271000	0	12964000	0	15200000	19112000
F1M062	11	106.94	931	0	13.586	20959000	24097000	23647000	0	26058000	14585000
F1M086	5.2	42.13	383	0.001272	3.3496	0	0	0	0	0	9769700
F1M0Z1	3.8	343.87	3053	0	15.784	18872000	31705000	28582000	0	27233000	32600000
F1M1A6	6.5	33.279	292	0.000357	5.2075	0	20716000	0	0	0	0
F1M1B3	6.5	134.21	1159	0	6.5199	0	0	69251000	0	0	0
F1M1D5	11.4	133.54	1197	0	21.37	27997000	33809000	34161000	28361000	31276000	25563000
F1M1T9	14.9	73.092	643	0	8.8438	21255000	0	11957000	0	20378000	0
F1M324	16.8	113.67	1001	0	28.027	66338000	52294000	56361000	0	60818000	72560000
F1M3D2	13.2	69.913	665	0	9.2891	14978000	0	12643000	0	12047000	13604000
F1M3H8	15.3	30.076	301	0	9.3745	36339000	39390000	39531000	34894000	35953000	44944000
F1M3P6	14.5	70.288	606	0	15.927	0	23877000	32273000	0	0	0
F1M3W5	34.7	341.29	3056	0	323.31	2211800000	1764000000	1911200000	1090500000	2263000000	2092700000
F1M403	32.7	125.27	1138	0	107.27	424130000	303490000	440830000	118200000	349550000	341810000
F1M471	30.9	70.129	606	0	52.597	190630000	58942000	220710000	213560000	180130000	200790000
F1M4A4	27.2	192.93	1707	0	146.84	467740000	422880000	443680000	230880000	472710000	420270000
F1M4H5	15.9	49.017	491	0	12.634	37426000	45514000	47811000	0	43326000	50981000
F1M4I4	11.9	86.041	781	0	23.874	37620000	38922000	36122000	51300000	41077000	59429000
F1M4N6	6	237.62	2071	0	17.359	29122000	16613000	23349000	0	26234000	0
F1M5M9	27.8	124.45	1099	0	65.135	133710000	115310000	105780000	17305000	138690000	172390000
F1M5N4	38.8	67.208	605	0	111.82	425140000	557180000	774010000	507040000	574790000	587270000
F1M5V2	10	18.985	170	0.000644	3.5883	0	0	0	21134000	0	0
F1M6A8	24.1	52.555	452	0	11.166	12687000	0	0	0	0	0
F1M6F4	24.2	13.644	124	0	35.251	534010000	670500000	540280000	521540000	380160000	395160000
F1M6I9	14.3	34.906	329	0	6.4814	51789000	60911000	60558000	0	62300000	68594000
F1M6L8	31.2	7.0242	64	0	11.349	46635000	49423000	43299000	74297000	55704000	49375000
F1M6V1	15.6	60.985	553	0.000367	5.6539	0	0	0	33960000	0	0
F1M6V8	17.3	81.436	759	0	26.573	93424000	68485000	112320000	54544000	78714000	81816000
F1M775	4.2	140.3	1265	0	10.551	0	0	23273000	0	0	0
F1M779	69.9	191.56	1675	0	323.31	42805000000	36057000000	40263000000	30629000000	45388000000	42255000000
F1M787	11.7	133.52	1233	0	29.069	43795000	31573000	45323000	0	30691000	25429000
F1M7K7	12.6	43.25	421	0	12.776	0	34227000	40306000	0	0	0
F1M7N7	8.7	83.168	733	0	9.8135	0	14751000	0	0	0	0
F1M7S2	12.5	29.882	271	0.000348	4.7262	0	0	0	24401000	0	0
F1M7V6	23	42.057	382	0	31.067	55972000	69620000	73125000	59255000	81981000	63410000
F1M7W7	16.5	60.416	534	0	23.703	127860000	107390000	123030000	89487000	122390000	108250000
F1M7X3	9.7	66.473	609	0	12.189	48264000	0	84152000	0	0	0
F1M853	20.3	157.5	1453	0	58.35	17691000	54596000	63226000	185520000	0	0
F1M8A4	14.3	131.4	1150	0	17.854	0	0	23614000	0	22245000	0
F1M8A5	8.5	14.661	129	0.001272	3.3508	28713000	0	41575000	0	0	0
F1M8B7	22.1	23.934	213	0	11.027	28827000	0	28268000	0	30506000	27244000
F1M8G9	25	91.164	819	0	38.487	108900000	124260000	118680000	55141000	110990000	118650000
F1M8H6	35.3	75.612	688	0	93.719	649320000	526240000	550530000	399790000	648180000	635680000
F1M8L1	29	79.688	704	0.00034	4.3219	39844000	0	44438000	0	0	0
F1M949	13.7	187.92	1698	0	48.262	117800000	88866000	96682000	68992000	95735000	97477000
F1M951	9.3	182.19	1666	0	44.873	51330000	58144000	107930000	0	32285000	19891000
F1M953	53.9	73.744	679	0	323.31	2520000000	2828800000	2690200000	2209100000	2834800000	2524600000
F1M978	51.6	30.495	277	0	76.221	1270300000	1094900000	1169600000	1020300000	1257600000	1207400000
F1M983	6.2	140.01	1234	0	10.851	0	0	0	52124000	0	0
F1M9C3	13.5	79.652	712	0	12.854	26598000	32261000	31407000	0	30741000	0
F1M9N7	20.5	58.054	560	0	35.842	116190000	96093000	120430000	107520000	90801000	120390000
F1M9N9	26.5	427.26	3908	0	323.31	1646300000	1941200000	1802600000	1806300000	1455800000	1585100000
F1M9V7	53.9	103.34	920	0	323.31	4101700000	4016200000	4195600000	3797000000	4441800000	4559200000
F1M9W9	7.3	160.35	1433	0	12.423	9216300	0	0	0	0	0
F1M9Y7	16.7	56.066	509	0	16.785	42881000	42258000	31490000	49706000	47284000	55747000
F1MA36	49.7	271.01	2388	0	323.31	2765100000	2724900000	2748100000	1249100000	2537600000	2353000000
F1MA98	6.8	267.3	2360	0	34.167	26071000	28074000	30736000	21722000	17299000	18217000
F1MAA1	10.7	154.69	1355	0	16.131	0	0	0	0	27721000	32046000
F1MAA3	26.2	69.183	595	0	24.391	105000000	103070000	109850000	100850000	115440000	130210000
F1MAA5	14.3	63.142	586	0	18.962	0	0	0	34553000	0	32276000
F1MAF8	5.1	220.34	1977	0	7.2729	0	0	6729500	0	0	0
F1MAH8	21.4	148.15	1319	0	29.883	77870000	58997000	62658000	0	55976000	64493000
F1MAK3	8.2	231.19	2101	0	23.245	18942000	25533000	24172000	0	17911000	21711000
F1MAQ4	11.6	141.66	1259	0	22.739	12325000	0	0	0	0	0
F1MAR6	21.9	68.094	599	0	23.355	30924000	45658000	29120000	39985000	30077000	0
F1SW39	15.2	59.615	528	0	10.727	53467000	69694000	62674000	0	60237000	63177000
F2Z3Q8	38.2	97.183	876	0	234.74	1201600000	1172700000	1302000000	1268200000	1323800000	1356400000
F2Z3T4	9.7	40.156	373	0.00035	4.845	16352000	0	0	0	0	0
F2Z3T7	25.3	32.032	297	0	16.417	109410000	117190000	97101000	226130000	0	0
F7EMB2	53.7	28.17	244	0	91.95	175320000	171570000	162760000	187730000	189360000	159850000
F7EMK8	38.3	33.766	295	0	26.145	284450000	344760000	214150000	296930000	175690000	429590000
F7EN52	32.2	56.699	500	0	32.056	56305000	71954000	88150000	0	66691000	66664000
F7ENH8	9.8	55.345	488	0	7.2985	22727000	31859000	38407000	39310000	25411000	25627000
F7EPH4	42.9	32.771	289	0	107.55	779790000	844300000	895150000	833240000	790090000	803880000
F7ES73	12.7	70.055	612	0	9.2145	0	24020000	28662000	0	12841000	15690000
F7ESM5	43	32.033	291	0	45.128	208640000	215280000	233410000	333560000	189440000	214190000
F7EZ89	4.2	78.698	688	0.002163	2.9614	0	0	1043200	0	0	0
F7FG31	36.2	43.847	403	0	78.664	407980000	477980000	381540000	414440000	430230000	495130000
F7FKI5	53.2	43.113	389	0	295.56	4075700000	3807100000	5185300000	3395000000	4413300000	3771400000
F7FLB2	16.6	69.057	620	0	16.587	0	21465000	19616000	68946000	18563000	0
F8V328	43	23.668	207	0	10.975	33821000	39144000	39456000	36709000	27892000	34700000
F8WFF9	15.8	20.898	190	0.000331	3.9103	0	0	0	0	22048000	0
F8WFH8	39.8	53.426	475	0	66.294	477500000	462840000	449360000	637950000	464160000	491440000
F8WFM2	84.2	33.557	298	0	323.31	3429900000	3038700000	3348000000	2265000000	3149100000	2874500000
F8WFR6	24.2	37.145	331	0	20.006	80895000	82626000	71481000	118340000	66030000	83647000
F8WFS9	33.9	80.576	725	0	139.03	822940000	681330000	867740000	471040000	650400000	667120000
G3V624	33.1	53.177	474	0	78.047	673240000	670170000	727700000	572660000	646660000	685720000
G3V628	15.8	35.493	311	0	6.6007	0	0	17841000	0	0	0
G3V631	8.8	58.139	502	0.000356	5.1099	0	0	22736000	0	10649000	0
G3V640	18.1	51.06	453	0	12.832	27962000	0	18905000	35441000	0	0
G3V6A6	11.6	22.161	199	0.000344	4.5422	0	0	25435000	0	0	0
G3V6D3	75.4	56.344	529	0	323.31	34995000000	40253000000	42149000000	28053000000	40478000000	32252000000
G3V6E4	12.5	53.227	455	0	6.6211	0	15265000	0	0	0	0
G3V6F4	30.1	115.73	1036	0	151.57	508790000	450120000	472220000	332300000	566720000	517230000
G3V6F5	1.9	92.33	827	0.002167	2.9777	0	0	1965200	0	0	0
G3V6G7	5.1	85.897	784	0.000326	3.7808	0	0	11147000	0	0	0
G3V6H0	62.7	22.177	201	0	33.463	400660000	533290000	428320000	498600000	445290000	438430000
G3V6H5	59.9	34.136	314	0	155.52	1385600000	1941300000	1778700000	1659500000	1881800000	1810500000
G3V6I1	26.1	115.84	1067	0	54.729	64232000	103560000	54671000	167010000	83010000	78408000
G3V6I5	14.2	46.776	429	0	9.4015	38737000	27680000	28226000	0	27372000	30620000
G3V6I9	40	17.258	145	0	34.627	390120000	423470000	471790000	453950000	378580000	386130000
G3V6L4	53.3	109.14	955	0	292.64	1134100000	931330000	1033400000	788540000	950340000	1072100000
G3V6L8	34.1	86.14	780	0	67.049	212860000	238400000	223850000	89003000	259330000	237060000
G3V6M3	29.6	47.237	422	0	24.631	157500000	74572000	71876000	0	151390000	114120000
G3V6P2	26.4	48.899	454	0	58.965	1101100000	988170000	1224800000	993110000	1280400000	1168500000
G3V6P7	25.1	226.41	1960	0	87.302	183550000	197810000	196460000	363170000	162140000	184000000
G3V6P8	65.3	7.9851	72	0	11.534	53514000	76612000	80552000	102550000	0	65525000
G3V6Q3	32.1	42.875	392	0	34.122	147860000	107860000	119820000	62670000	113550000	122300000
G3V6Q6	26.5	42.044	359	0	10.134	25213000	40364000	46062000	0	31378000	0
G3V6R5	13.7	60.805	546	0	10.754	21225000	25992000	22698000	45168000	0	24737000
G3V6S0	62.2	273.31	2356	0	323.31	9093900000	10406000000	9130600000	9824200000	8605500000	8455200000
G3V6S2	37.3	98.191	889	0	101.59	568370000	556620000	544990000	796820000	544750000	564010000
G3V6S3	25.1	37.063	315	0	14.81	45784000	58521000	66575000	89267000	40116000	59434000
G3V6S5	32.4	100.96	935	0	81.475	295780000	321470000	285580000	486540000	298850000	350900000
G3V6T1	29.2	138.36	1224	0	86.841	169400000	209110000	193180000	257780000	193150000	213400000
G3V6T7	38.4	72.747	643	0	52.359	95761000	144970000	98273000	213170000	75473000	78725000
G3V6U3	29.2	47.318	415	0	28.194	118180000	123800000	144670000	0	94599000	99062000
G3V6U9	7.7	67.42	596	0.001269	3.3186	4306900	0	0	0	0	0
G3V6W6	50.9	45.796	403	0	156.08	653310000	570280000	623940000	626710000	601060000	723000000
G3V6Y6	61.6	96.774	846	0	323.31	10225000000	10799000000	10476000000	13519000000	11867000000	12567000000
G3V700	9.8	133	1161	0	14.717	27649000	25776000	35488000	33803000	32221000	26199000
G3V709	11.3	58.603	538	0	9.0704	0	0	0	131610000	0	0
G3V714	18.6	23.711	210	0	13.404	37252000	29787000	39716000	0	0	0
G3V721	38.2	28.159	262	0	28.891	106320000	85975000	95215000	99237000	94543000	85943000
G3V733	60.1	63.412	586	0	323.31	14424000000	14193000000	13032000000	7257900000	15026000000	15587000000
G3V734	9.6	36.132	335	0	8.0481	0	41094000	0	77836000	0	0
G3V741	44.1	39.531	356	0	137.73	4485600000	4877200000	5702600000	3889300000	4636100000	4425600000
G3V758	6.4	113.05	1040	0	8.0851	13248000	0	0	0	0	14931000
G3V762	32.1	35.796	321	0	22.695	65831000	68314000	70379000	118090000	84152000	73300000
G3V796	6.4	46.571	421	0.001265	3.2774	0	0	16268000	0	0	0
G3V798	7.6	55.674	488	0.000338	4.2229	35543000	0	47749000	0	0	30091000
G3V7C6	78.1	61.186	548	0	323.31	219050000000	204510000000	212660000000	147460000000	234160000000	244230000000
G3V7F1	27	35.909	326	0	15.662	34988000	35247000	30658000	34603000	24154000	28773000
G3V7G0	52.4	56.67	523	0	71.79	442800000	334930000	390680000	328890000	429230000	403090000
G3V7G8	27.9	81.792	728	0	57.977	428950000	365570000	332900000	383380000	343340000	479270000
G3V7G9	25.9	45.082	382	0	25.897	44072000	52193000	39030000	61928000	0	36327000
G3V7I0	34.2	28.299	257	0	87.718	681880000	787900000	996080000	787800000	963890000	903300000
G3V7I5	31.8	57.658	519	0	46.666	112110000	209490000	158090000	127330000	134530000	129260000
G3V7I8	24.9	137.64	1203	0	112.37	189170000	158890000	161870000	98338000	168630000	159370000
G3V7J0	46.7	57.747	535	0	133.98	698200000	1038700000	766950000	1214500000	682700000	802000000
G3V7J2	19.8	34.385	313	0	11.517	0	0	20660000	0	0	0
G3V7K3	30.4	120.66	1059	0	65.28	46690000	136840000	15855000	861520000	0	0
G3V7L6	66.1	48.633	433	0	97.342	638090000	632480000	643330000	488260000	610580000	567620000
G3V7L8	50.4	26.143	226	0	222.71	6491100000	5504800000	6180800000	3441500000	6282800000	6319600000
G3V7M0	2.9	266.86	2376	0	8.279	16088000	0	15059000	0	0	0
G3V7N5	7.9	74.077	658	0	9.065	19156000	22239000	23322000	25764000	18285000	16906000
G3V7N6	9.7	53.379	473	0	14.817	29232000	32461000	48176000	37910000	0	41609000
G3V7P1	21.9	31.187	274	0	101.05	146020000	179130000	160390000	177640000	158400000	192680000
G3V7Q3	6	29.588	252	0.00671	2.2806	0	2644400	0	0	0	0
G3V7Q6	37.6	28.559	263	0	95.406	343240000	323120000	299920000	250620000	302060000	347630000
G3V7Q7	7.9	188.83	1657	0	15.064	0	0	0	87517000	0	0
G3V7S0	8.1	84.625	752	0	11.023	0	0	0	22769000	0	0
G3V7S2	19.8	95.609	844	0	49.93	46011000	148080000	194100000	136540000	0	0
G3V7T3	14.9	86.187	773	0	15.638	0	32875000	29242000	0	36317000	33938000
G3V7T8	8	104.71	966	0	14.572	18297000	0	30961000	0	18327000	0
G3V7U2	50	299.66	2776	0	323.31	13956000000	10684000000	13298000000	6512000000	14217000000	12153000000
G3V7V3	9.3	72.188	643	0	9.6386	24472000	0	0	0	0	0
G3V7V9	23.5	38.356	332	0	17.82	74154000	64358000	66332000	61717000	73531000	92330000
G3V7W1	35.1	21.904	191	0	14.888	35056000	36685000	42411000	0	0	0
G3V7Y3	43.5	17.563	168	0	23.586	1075200000	915670000	1139300000	503140000	797480000	591560000
G3V7Z3	19.9	24.491	221	0	16.654	0	31366000	39449000	52726000	30042000	0
G3V818	10.2	42.321	372	0	7.3447	0	0	0	16643000	0	0
G3V828	34.4	30.647	276	0	15.222	0	0	0	96026000	0	0
G3V845	8.1	148.51	1290	0	15.832	51792000	80869000	56527000	0	66384000	86684000
G3V849	5.8	110.25	992	0.00037	5.8269	0	0	4414800	0	0	0
G3V851	15.8	64.559	582	0	8.804	22635000	0	27344000	0	26217000	0
G3V852	29.2	269.67	2541	0	172.59	126240000	289580000	168650000	1145800000	107540000	109810000
G3V856	29.4	70.841	616	0	68.736	162210000	160050000	176730000	87469000	265140000	184160000
G3V864	9.7	83.331	766	0	8.6894	0	0	6713900	0	0	0
G3V881	8.4	69.831	620	0	10.146	0	0	25344000	0	34466000	0
G3V8A5	42.7	91.726	796	0	289.18	1160400000	1018900000	969660000	1290700000	1199300000	1249600000
G3V8B8	15.8	50.1	438	0	9.4957	20627000	22881000	23882000	0	21527000	0
G3V8C0	21.4	20.14	182	0	12.449	0	48021000	0	0	0	61148000
G3V8C4	37.9	28.669	253	0	72.696	198600000	275640000	186640000	482690000	193270000	198090000
G3V8C8	7.4	43.203	377	0.000359	5.3464	0	0	23984000	0	0	0
G3V8D6	28.1	80.76	744	0	36.58	137360000	120020000	116020000	92995000	135320000	129290000
G3V8E2	2.2	101.58	892	0.000649	3.7056	0	0	0	0	26911000	0
G3V8F1	7.7	71.076	637	0	15.077	109040000	109550000	141400000	0	130230000	112680000
G3V8F5	18.6	37.92	361	0	15.024	68892000	78469000	82766000	68996000	83864000	74198000
G3V8G2	22.2	55.852	504	0	24.904	56777000	59034000	61485000	87289000	68467000	59756000
G3V8G4	38.3	96	883	0	233.87	1172900000	1268900000	1388400000	944510000	1187400000	1102100000
G3V8G5	8	133.55	1171	0	13.683	20278000	21172000	29986000	0	20301000	17059000
G3V8K2	41.3	8.3047	75	0	15.89	447460000	249140000	368140000	133440000	271060000	269630000
G3V8L9	24.2	43.908	392	0	66.173	0	36818000	0	126680000	0	0
G3V8Q6	48.9	45.48	401	0	105.48	343200000	380120000	377810000	425790000	354400000	370660000
G3V8Q8	7.9	110.94	999	0	11.54	0	0	19052000	0	0	0
G3V8R1	10	50.117	420	0	8.1064	0	18977000	20492000	27672000	0	0
G3V8T4	28.1	126.94	1140	0	112.05	443760000	372880000	394890000	363480000	448830000	433390000
G3V8U4	22.8	59.529	526	0	28.759	70169000	86410000	79877000	128950000	100280000	93593000
G3V8U9	37.1	25.76	232	0	39.4	202700000	244090000	223000000	215700000	242730000	270520000
G3V8V0	17.7	19.865	175	0.000366	5.6371	0	0	0	0	14310000	0
G3V8V3	65.8	97.287	842	0	313.58	1930200000	1683200000	1453400000	1935400000	1491000000	1933700000
G3V8V6	21.8	27.078	243	0	14.109	53917000	59403000	86090000	68556000	46494000	45849000
G3V8Z9	26.5	30.219	275	0	54.732	94269000	120530000	69155000	74747000	74733000	71916000
G3V912	14.3	37.54	336	0	18.182	21401000	0	28779000	0	23973000	0
G3V913	47.1	22.807	206	0	48.303	0	216220000	0	1842500000	0	0
G3V918	27	107.58	1010	0	38.593	113520000	106260000	122950000	123310000	115330000	98208000
G3V927	7.8	108.02	992	0	17.269	0	24438000	15446000	0	27676000	24205000
G3V928	13.8	504.88	4545	0	128.56	230620000	282780000	257330000	405950000	211850000	212430000
G3V936	52.8	51.83	466	0	323.31	10700000000	11059000000	11873000000	9613900000	11521000000	12403000000
G3V940	27.1	53.938	484	0	42.426	705580000	595650000	615670000	697190000	663070000	624500000
G3V945	47.8	56.145	523	0	323.31	1681800000	2173500000	1499800000	1384400000	1947400000	2015800000
G3V949	50.4	115.82	1047	0	113.05	402890000	418380000	371560000	364130000	490870000	450250000
G3V960	28.4	26.377	236	0	15.778	51302000	79585000	63838000	79179000	48951000	38153000
G3V982	8.7	83.742	732	0	8.2475	17037000	27990000	28049000	0	19548000	0
G3V984	28.9	418.02	3933	0	306.83	1135200000	884500000	1020800000	243820000	913930000	779100000
G3V997	8.5	40.543	365	0.002168	2.9801	0	0	0	3215100	0	0
G3V9B3	18.7	64.291	582	0	19.906	63831000	31539000	63723000	59534000	129190000	83022000
G3V9D1	12.4	85.909	756	0	19.927	44675000	48612000	34042000	77543000	26965000	53256000
G3V9E3	10.9	60.611	531	0	9.328	0	0	0	58454000	0	0
G3V9G1	7.9	139.1	1262	0	13.378	0	22817000	23853000	0	38202000	16576000
G3V9G3	67	60.46	542	0	323.31	6673000000	6458200000	7175000000	5539300000	7626400000	7128600000
G3V9H0	11.7	111.66	996	0	24.748	46665000	45655000	49938000	0	51301000	52618000
G3V9K0	25.9	85.593	748	0	38.19	92627000	73010000	98621000	82670000	95619000	79617000
G3V9M3	33.1	102.38	921	0	94.844	446620000	433350000	409450000	288540000	394990000	419900000
G3V9N0	29.3	70.833	644	0	8.8668	31174000	27993000	35299000	0	0	27671000
G3V9N1	30.6	32	288	0	17.657	55053000	62429000	88944000	52253000	71243000	51883000
G3V9P0	45.9	24.815	222	0	29.083	146810000	119900000	145040000	193070000	133230000	146880000
G3V9P7	9.8	344.74	3120	0	44.984	47889000	52567000	58534000	58583000	59290000	57402000
G3V9R9	14.5	69.241	608	0	11.744	17210000	0	13365000	16568000	0	17942000
G3V9S0	27.5	34.232	305	0	18.248	40277000	0	35218000	0	0	0
G3V9U0	6.7	78.887	701	0.000371	5.9182	0	15258000	0	28373000	0	24015000
G3V9U2	39	41.885	397	0	44.359	166490000	238380000	204370000	309580000	166980000	174460000
G3V9W0	47.7	19.841	172	0	50.371	123280000	113720000	136920000	84409000	74201000	93879000
G3V9W6	19.8	54.107	484	0	29.315	52920000	54168000	50064000	78714000	43839000	36070000
G3V9Y1	43	229	1976	0	323.31	1476900000	1434500000	1386600000	1104200000	1607300000	1743700000
H1UBM5	30.1	61.189	552	0	52.658	273620000	384380000	346630000	322050000	271570000	294060000
H1UBM8	18.3	62.407	557	0	17.449	20097000	20690000	16943000	0	0	0
H6X2X0	18.3	25.442	230	0	17.178	0	98294000	0	823140000	0	0
I6L9G5	3.7	37.941	328	0.004233	2.7157	0	0	0	6151000	0	0
I6L9G6	22.1	32.147	285	0	33.12	107850000	154260000	144200000	195090000	106350000	138220000
I7FKL4	62.6	21.502	195	0	323.31	33762000000	18904000000	30467000000	20905000000	37628000000	25848000000
M0R3K1	14.8	20.294	183	0.000345	4.5934	0	0	0	6040200	0	0
M0R3N4	43.9	41.602	378	0	87.774	231800000	577410000	381850000	443550000	342470000	394930000
M0R3V4	21.1	17.952	166	0	12.204	119580000	146990000	123040000	248640000	99628000	123510000
M0R402	11.8	52.1	459	0	7.9653	0	0	77415000	0	0	0
M0R4H5	13.9	35.564	330	0.000332	3.9258	0	0	0	53961000	0	0
M0R4R4	33.3	47.788	418	0	57.749	201610000	156960000	181380000	69147000	184850000	213530000
M0R4S2	29.1	21.608	189	0	13.788	0	74023000	34652000	244280000	0	0
M0R567	5.5	81.367	782	0.000337	4.1496	0	0	2960500	0	0	0
M0R5H1	7	214.66	1958	0	16.493	28993000	13742000	21147000	0	19412000	17950000
M0R5P8	27.9	85.694	775	0	51.065	83452000	44127000	64142000	0	72810000	48884000
M0R5Q3	33.1	52.418	490	0	28.921	70142000	49889000	60507000	46876000	52842000	48627000
M0R5Q9	8.8	32.047	283	0.000331	3.9239	0	0	0	16206000	0	0
M0R5T4	32.3	21.522	192	0	6.4407	48460000	47404000	44536000	0	45157000	47171000
M0R5W4	8.6	41.759	395	0.000331	3.9231	0	0	0	0	0	15921000
M0R635	20.9	24.767	220	0	8.7786	23360000	26322000	15698000	0	23001000	22399000
M0R649	17.5	110.2	973	0	31.553	63845000	62980000	55979000	63090000	74307000	56466000
M0R735	31.3	62.672	562	0	121.57	214070000	201060000	219810000	111030000	178600000	162060000
M0R757	52.2	50.107	462	0	323.31	15045000000	18724000000	14423000000	22169000000	15754000000	15115000000
M0R776	69.9	11.413	103	0	29.487	315470000	278370000	348540000	205490000	321100000	340710000
M0R781	4.4	98.08	862	0.001255	3.1943	0	0	5038200	0	0	0
M0R7A6	5.7	195.57	1716	0	9.412	0	0	20647000	0	0	0
M0R7F3	22.1	54.859	502	0	22.728	90871000	61005000	102620000	42929000	66299000	80807000
M0R7G4	27.6	22.369	196	0	15.77	121090000	134950000	138250000	58852000	127610000	107810000
M0R7K1	64.4	24.565	219	0	31.432	201740000	162330000	209320000	95042000	142360000	151520000
M0R7U1	27.4	63.155	562	0	37.014	456210000	341120000	393270000	279980000	400150000	398000000
M0R809	32	8.4047	75	0.000346	4.6088	0	13011000	0	0	0	0
M0R8A4	64	28.137	247	0	236.07	1954700000	1869700000	1531300000	1727400000	1790300000	1848000000
M0R8C1	17.1	27.982	252	0	12.871	0	23351000	27947000	0	0	30083000
M0R8T1	4.7	126.5	1159	0	8.5294	0	0	13127000	0	18365000	0
M0R8V0	5.2	162.87	1467	0	14.715	14922000	9422000	11403000	0	0	0
M0R919	29.6	20.929	186	0	9.397	84478000	75472000	84779000	84027000	84594000	75233000
M0R959	11	26.233	237	0.000357	5.1473	0	0	8799000	0	0	0
M0R961	36.2	74.212	721	0	78.21	246440000	284190000	301180000	320500000	260790000	276500000
M0R9N8	6.5	106.85	972	0	10.25	23522000	0	0	0	0	0
M0R9Q1	9.7	69.493	669	0	13.365	24577000	0	19520000	0	0	0
M0R9X8	54.2	532.04	4644	0	323.31	13098000000	10949000000	11170000000	10235000000	12852000000	13017000000
M0RA99	4.3	168.18	1497	0	9.2597	0	0	11515000	0	0	0
M0RAD5	26.1	29.722	272	0	14.131	0	78300000	0	0	0	99966000
M0RAK2	9.1	22.929	209	0.00033	3.8902	0	31425000	0	48835000	0	0
M0RAM5	63.5	22.155	200	0	31.772	127900000	215770000	111800000	505840000	106310000	158580000
M0RAP5	20.1	211.4	1893	0	81.913	268470000	197690000	239380000	116850000	186370000	205180000
M0RAX4	44.7	38.666	351	0	54.524	484040000	292940000	387770000	138280000	343820000	303800000
M0RBE5	21.3	13.606	127	0.000334	4.01	0	0	0	0	17944000	0
M0RBJ7	36.4	186.23	1662	0	139.55	302460000	286290000	316770000	1012400000	183780000	286580000
M0RBK4	16	11.51	106	0.004231	2.7143	0	0	0	4044000	0	0
M0RBK9	7.7	15.598	142	0.006981	2.2635	0	0	5441300	0	0	0
M0RBL8	51.8	22.336	199	0	128.7	496040000	473910000	515020000	380720000	502900000	477480000
M0RC17	7.3	135.61	1210	0	13.756	0	0	15272000	0	0	0
M0RC57	16.4	47.661	440	0	31.704	281800000	211420000	264640000	158040000	294680000	295560000
M0RC65	78.3	18.709	166	0	32.805	204990000	162340000	225690000	201090000	146310000	189620000
M0RC99	26	23.624	215	0	8.0078	0	0	32539000	30182000	0	35081000
M0RCH6	30.6	24.812	222	0	71.283	180130000	167970000	167960000	131360000	178580000	144900000
M0RCJ9	20.4	16.902	157	0.000371	5.8998	196030000	181550000	175760000	0	245620000	232900000
M0RCP9	14.5	13.815	131	0.009172	2.1113	0	0	0	0	5336600	0
M0RCX0	33.1	14.133	127	0.000347	4.6849	0	0	0	0	10712000	0
M0RD20	22.6	25.446	243	0	19.303	87883000	100560000	74666000	163930000	112980000	90734000
M0RD40	10.9	145.99	1311	0	36.415	147230000	129550000	160740000	105300000	156120000	141420000
M0RD75	41.7	28.421	247	0	72.719	494000000	521470000	544340000	488530000	492150000	517800000
M0RDJ7	38	22.021	200	0.000343	4.4856	0	0	2005500	0	0	0
M0RDR2	24.8	60.86	556	0	29.608	0	29880000	36252000	0	28773000	24434000
M0RDU0	2.9	40.543	381	0.006717	2.29	0	0	13657000	0	0	0
M0RDX2	7.4	81.954	712	0	7.8513	15045000	19694000	0	0	0	0
O08557	75.4	31.426	285	0	157.03	979340000	937610000	885880000	854760000	975650000	973720000
O08618	42	40.866	369	0	105.22	357420000	374260000	359640000	388930000	462410000	432400000
O08623	15.9	47.681	439	0	15.231	30558000	24936000	24723000	0	20417000	29343000
O08629	33.2	88.955	835	0	87.518	225060000	291440000	252400000	346850000	201770000	219570000
O08651	39.8	56.493	533	0	168.17	1380300000	1598200000	1382000000	3389600000	1312300000	1326100000
O08662	11.4	236.92	2096	0	30.879	34893000	28133000	31171000	0	24104000	0
O08678	19.9	88.234	793	0	25.463	40018000	31269000	34239000	0	40962000	32999000
O08679	28.5	80.871	722	0	30.596	76578000	53819000	66581000	0	66407000	49169000
O08700	23	64.893	570	0	19.323	48581000	41270000	27758000	26332000	36219000	44740000
O08816	20.8	54.325	501	0	15.256	30396000	32835000	33260000	0	23239000	29896000
O08836	8.5	39.135	340	0	6.321	0	14371000	13068000	0	0	0
O08838	51.7	74.877	683	0	323.31	4808900000	4307700000	4456400000	2448200000	4681200000	4321800000
O08839-2	62	60.857	550	0	323.31	4529400000	3489600000	4360700000	2503800000	4302000000	4113400000
O08873	16.7	177.99	1602	0	60.66	248920000	172130000	210680000	36229000	247570000	243870000
O08875	41.1	47.68	433	0	29.676	115160000	115940000	0	0	101610000	105530000
O09178	31	88.482	765	0	66.471	94691000	170010000	97075000	336910000	78489000	161390000
O35077	43	37.452	349	0	292.7	2848000000	1966300000	1981700000	3124700000	2428100000	2453800000
O35095	46.9	78.923	729	0	323.31	5427900000	5360900000	5617300000	4765300000	6826300000	6100200000
O35112	26.1	65.021	583	0	57.885	167100000	249200000	192880000	247730000	148740000	176230000
O35142	34.5	102.55	905	0	85.683	242100000	273680000	253760000	388060000	281110000	255040000
O35165	18.4	24.607	212	0	9.9678	0	32401000	34510000	0	0	0
O35179	58	39.899	352	0	323.31	8122600000	6910800000	6913300000	3906100000	8401700000	7967000000
O35180	43.5	39.166	347	0	38.38	120810000	147080000	154840000	92730000	134800000	151600000
O35244	84.4	24.818	224	0	323.31	6531200000	10660000000	6767400000	14293000000	7030500000	8199500000
O35263	46.6	25.863	232	0	26.724	41023000	75073000	86190000	102040000	61975000	101050000
O35264	53.7	25.581	229	0	323.31	2399200000	2355500000	2642800000	2496100000	3278800000	3077500000
O35274	16.3	89.645	817	0	33.536	49850000	47788000	44971000	40003000	0	0
O35303	77.1	83.907	755	0	323.31	4737900000	3848900000	3793000000	3089700000	4965900000	4779500000
O35314	13.2	77.535	675	0	19.449	40206000	76141000	49030000	0	40960000	45337000
O35331	56.4	34.908	312	0	230.54	1976300000	2306000000	1954200000	2305300000	2017400000	2348400000
O35346	13.1	119.72	1055	0	20.519	35067000	35195000	35219000	0	41347000	48569000
O35353	37.1	37.363	340	0	14.902	63356000	63904000	96972000	52107000	68003000	59452000
O35430-2	8.1	91.412	828	0	11.542	41216000	0	44928000	0	36584000	0
O35431	5.5	82.849	750	0.000346	4.6261	0	0	0	0	9187500	0
O35458	21.7	57.407	525	0	38.981	204280000	202060000	174620000	125700000	174950000	200390000
O35509	64.7	24.488	218	0	126.85	966460000	1089600000	979470000	1827200000	1161800000	1042200000
O35550	31.4	99.427	862	0	68.689	166050000	168270000	159990000	161630000	184580000	149850000
O35567	50.5	64.208	592	0	182.86	590230000	825870000	707830000	1082000000	743510000	771380000
O35760	9.3	26.396	227	0.002757	2.8481	0	0	6700800	0	0	0
O35764	23.1	52.37	494	0	47.761	81781000	101490000	107520000	66957000	90917000	80933000
O35796	16.8	30.997	279	0	40.493	0	184860000	0	0	0	0
O35814	65.7	62.569	543	0	323.31	3268300000	3354100000	3298300000	3325800000	3414700000	3477900000
O35820	16.6	17.781	163	0.000363	5.466	0	21186000	0	26708000	26708000	0
O35828	24.5	100.78	922	0	74.104	150160000	170390000	193230000	195860000	190500000	180410000
O35867	16.6	122.73	1095	0	34.51	49324000	55131000	75906000	51846000	52429000	62667000
O35889-2	6	188.98	1663	0	14.377	0	0	9125600	0	0	0
O35964	45.9	41.492	368	0	45.015	399980000	274560000	321970000	118740000	352500000	291900000
O35987	63.5	40.679	370	0	106.47	667030000	694620000	739840000	665750000	651720000	651910000
O54701	7.2	74.656	670	0	7.9424	11086000	0	0	0	12905000	16705000
O54755	24.5	49.311	458	0	28.207	34174000	56029000	46791000	0	0	53215000
O54783	15.5	45.1	394	0	7.9847	19945000	0	0	0	24862000	18154000
O54857	11.2	47.118	403	0.000351	4.8904	0	0	18485000	0	14260000	0
O54861	11.2	91.168	825	0	26.243	41622000	39589000	35463000	46227000	45089000	44132000
O54922	21.1	75.045	653	0	32.879	62179000	60941000	66118000	0	55084000	60927000
O54924	25.7	81.042	716	0	37.958	76519000	63170000	74692000	59470000	76518000	86772000
O54975	40.3	69.657	623	0	68.879	535180000	547730000	565940000	730790000	644440000	666120000
O55096	37.3	83.038	738	0	92.556	607080000	450740000	524100000	456660000	548710000	464500000
O55147	0.9	391.07	3419	0.009989	2.0882	377840000	341280000	462620000	521850000	277160000	287920000
O55173	29.3	63.593	559	0	23.55	40915000	0	37721000	0	38156000	34867000
O55215	44.4	27.231	250	0	56.76	824010000	783010000	1003300000	765810000	746430000	724520000
O70143-2	7.8	52.082	474	0.00424	2.7217	8865700	0	0	0	0	0
O70196	37.6	80.741	710	0	75.546	376200000	344650000	400740000	429800000	378980000	349300000
O70257	32.2	29.85	261	0	26.512	82727000	123630000	115030000	85743000	82182000	83983000
O70371	50.7	33.965	302	0	168.95	1539300000	1157600000	1608000000	2416100000	1396500000	1442900000
O70509	8	39.725	364	0	6.3565	0	0	0	100050000	0	0
O70593	33.8	34.157	314	0	61.62	359520000	384310000	386800000	425130000	363000000	370300000
O88339	22.4	60.157	575	0	67.088	489740000	345650000	437060000	334450000	441710000	437390000
O88350	33.3	20.995	186	0	15.678	0	0	0	98015000	0	0
O88370	24.3	47.048	420	0	37.628	149830000	124540000	122490000	75366000	157580000	116510000
O88377	32.9	47.263	416	0	197.72	625870000	573860000	647650000	349230000	704630000	696870000
O88506	17.9	60.05	553	0	36.819	61226000	44916000	74578000	65763000	94548000	99467000
O88600	66	94.055	840	0	323.31	5328800000	4990300000	5173600000	5170800000	6059000000	5640000000
O88637-2	23.1	43.431	386	0	19.11	53365000	0	0	0	42046000	42171000
O88656	29.8	41.056	372	0	11.915	0	48018000	0	107130000	0	0
O88664	8.9	115.95	1001	0	13.829	0	0	9334900	0	19335000	0
O88767	87.3	19.974	189	0	318.09	4921800000	4213900000	4501400000	5028700000	4753800000	4707200000
O88794	47.1	30.184	261	0	79.927	111040000	189210000	132370000	209380000	74445000	118820000
O88831	32.7	64.446	587	0	33.081	257760000	117080000	171040000	0	211590000	166640000
O88954	19.1	66.588	585	0	16.135	47515000	26935000	36606000	0	38345000	37024000
O88989	61.7	36.483	334	0	323.31	33713000000	28166000000	35571000000	28126000000	35959000000	31324000000
O89035	28.7	31.454	286	0	17.21	24432000	26773000	29344000	25893000	0	33708000
O89049	40.3	54.67	499	0	70.811	330320000	298500000	289080000	389860000	256570000	258680000
P00388	20.8	76.962	678	0	32.817	143910000	149040000	136600000	200080000	133210000	117890000
P00507	75.6	47.314	430	0	323.31	20547000000	19288000000	21719000000	16590000000	22440000000	20686000000
P01015	11.7	51.981	477	0	12.893	29484000	30034000	0	46836000	0	0
P01041	75.5	11.196	98	0	63.627	291350000	251340000	266350000	523170000	222650000	177370000
P01355	14.8	12.841	115	0.001556	3.0711	0	70783000	0	51502000	57536000	58035000
P01830	29.2	18.172	161	0	31.628	938840000	814300000	893830000	579280000	1259300000	997720000
P01836	44.3	11.732	106	0	6.3656	0	0	0	280750000	0	0
P02091	84.4	15.979	147	0	323.31	87404000000	72594000000	128890000000	163220000000	66358000000	81360000000
P02454	2.4	137.95	1453	0.000648	3.6866	0	0	0	24854000	0	0
P02680-2	27.9	49.651	437	0	37.699	140910000	101880000	89992000	249530000	113290000	134270000
P02696	25.2	15.834	135	0	16.413	0	0	0	313370000	0	0
P02770	83.2	68.73	608	0	323.31	21490000000	26435000000	26669000000	55001000000	18899000000	20057000000
P03994	54.8	40.261	354	0	110.28	532680000	645630000	725170000	513090000	541040000	494700000
P04094	25.7	30.932	269	0	24.887	0	0	52226000	0	0	0
P04177	49.8	55.965	498	0	45.148	34152000	138520000	114520000	124860000	313820000	286220000
P04182	43.3	48.332	439	0	52.115	346670000	402960000	395170000	445500000	313580000	348750000
P04218	23	31.088	278	0	22.331	134140000	152310000	179110000	118150000	147250000	131670000
P04631	44.6	10.744	92	0	228.26	2279800000	4594800000	1897200000	5751600000	1977000000	3190100000
P04636	68.9	35.683	338	0	323.31	33311000000	33485000000	34858000000	26814000000	35867000000	36967000000
P04639	24.7	30.062	259	0	16.201	0	26343000	29021000	75973000	16103000	32502000
P04762	34.2	59.756	527	0	44.623	55305000	56715000	71902000	201610000	44486000	54793000
P04775	5.7	227.87	2005	0	20.944	0	22839000	35928000	0	27823000	0
P04785	46.6	56.951	509	0	81.326	677310000	983200000	819270000	1580600000	669530000	703770000
P04905	87.6	25.914	218	0	242.65	5172500000	7003100000	5445200000	12231000000	5079300000	4893300000
P05065	87.4	39.351	364	0	323.31	47173000000	38892000000	50064000000	32954000000	50026000000	45817000000
P05197	61.4	95.283	858	0	323.31	3704900000	3670000000	3343800000	4465200000	3597900000	3588500000
P05370	51.3	59.375	515	0	104.06	705370000	718500000	723820000	1323800000	713980000	695330000
P05545	18.5	46.561	416	0	15.747	52863000	0	65000000	116360000	0	0
P05708	60.5	102.41	918	0	323.31	14973000000	15304000000	17301000000	12438000000	17177000000	16637000000
P05712	61.3	23.535	212	0	229.09	1204500000	1382200000	1203200000	1554900000	1326600000	1400700000
P05714	25.2	24.408	218	0	7.2282	0	74347000	32813000	0	0	0
P05942	59.4	11.776	101	0	27.881	0	343300000	0	1420100000	0	0
P05982	26.6	30.946	274	0	20.729	97928000	174810000	83984000	477070000	78755000	64539000
P06214	19.7	36.031	330	0	8.5106	49958000	46602000	47193000	59375000	52978000	47626000
P06238	10.4	163.78	1472	0	17.898	0	0	0	145030000	0	0
P06302	34.8	12.382	112	0	13.294	0	83169000	0	0	0	0
P06685	52.9	113.05	1023	0	323.31	5376600000	3694900000	4974300000	3022000000	4419600000	3069600000
P06686	54.2	112.22	1020	0	323.31	4469100000	4659600000	4596700000	3400500000	4135600000	3693200000
P06687	56.6	111.69	1013	0	323.31	28580000000	26717000000	33190000000	20043000000	26096000000	21567000000
P06761	56.1	72.346	654	0	276.65	2558700000	3138400000	3066000000	3132000000	2618000000	2081000000
P07150	47.7	38.829	346	0	88.563	0	157730000	0	982150000	0	0
P07151	32.8	13.72	119	0	10.416	0	37423000	0	0	0	0
P07171	49	29.994	261	0	144.65	460070000	474620000	473500000	380300000	464080000	452380000
P07323	77.4	47.14	434	0	323.31	26555000000	25772000000	28596000000	17243000000	31033000000	27916000000
P07335	77.4	42.725	381	0	323.31	86212000000	87215000000	78794000000	84274000000	95751000000	79166000000
P07340	40.8	35.201	304	0	233.48	9355600000	8121200000	9316400000	5518400000	7214500000	5987600000
P07483	54.1	14.775	133	0	59.735	868000000	531410000	707070000	466510000	818110000	690190000
P07633	23.8	58.626	541	0	32.415	60005000	104240000	71155000	88332000	87526000	119130000
P07687	19.3	52.581	455	0	11.886	0	0	6240200	0	0	0
P07825	21.2	33.31	307	0	140.21	7935100000	5373100000	6915900000	5269100000	5898300000	6395400000
P07895	57.2	24.674	222	0	193.83	3590400000	3674100000	4196700000	3194900000	3387800000	3776100000
P07936	81.4	23.603	226	0	286.57	2457600000	3340800000	2770300000	1598800000	2288700000	2538100000
P07943	58.2	35.797	316	0	244.02	2208500000	2405900000	2406700000	3203300000	2613500000	2433100000
P08009	91.7	25.68	218	0	323.31	5618800000	7174900000	5905100000	10404000000	5743600000	6039000000
P08050	39.8	43.031	382	0	107.98	211620000	480170000	346940000	592840000	245360000	309270000
P08082	38	25.117	229	0	75.741	897500000	817600000	1051400000	831720000	880520000	987840000
P08461	36.6	67.165	632	0	157.51	4017800000	3748700000	4686700000	2925600000	4646900000	3737300000
P08523	10.4	18.852	163	0.000362	5.4463	0	0	0	153600000	0	0
P08592	22.3	86.703	770	0	56.569	259350000	282660000	261020000	192140000	229980000	172350000
P09034	28.9	46.496	412	0	23.079	94047000	149920000	150840000	167470000	130320000	160450000
P09117	80.2	39.283	363	0	323.31	16763000000	16963000000	14840000000	18792000000	15405000000	14470000000
P09330	38.1	34.813	318	0	7.736	0	0	18619000	23606000	0	0
P09456	33.1	43.094	381	0	27.194	146380000	253130000	167290000	290550000	183850000	194260000
P09495	76.2	28.509	248	0	64.003	70018000	142500000	94558000	207080000	18799000	48328000
P09606	74.5	42.267	373	0	323.31	21053000000	23959000000	20660000000	21682000000	20125000000	20615000000
P09895	40.1	34.458	297	0	83.406	710180000	708310000	783180000	635740000	666370000	630600000
P09951	75.1	73.987	704	0	323.31	36268000000	32185000000	32067000000	15847000000	38372000000	40555000000
P0C0A1	18.8	20.762	176	0	10.22	0	0	0	0	18499000	0
P0C6S7-3	21.2	57.805	510	0	23.398	70198000	60426000	77391000	74334000	84603000	77333000
P0DJJ3	34.3	88.584	827	0	79.745	309680000	329850000	237450000	140020000	333790000	321200000
P0DMW1	23.1	70.184	641	0	9.8096	0	0	11288000	0	0	0
P0DN35	49.1	6.9981	57	0	18.835	181000000	206490000	206910000	208620000	235910000	206380000
P10111	78.7	17.874	164	0	242.38	22183000000	22719000000	21234000000	24407000000	26382000000	22277000000
P10362	26.7	71.03	619	0	47.665	39362000	178850000	105130000	62645000	57365000	68817000
P10687	51	138.34	1216	0	323.31	2357800000	1874500000	2042100000	1323600000	2635200000	2593300000
P10760	53.7	47.538	432	0	175.32	1605200000	2156300000	1718900000	2776300000	1777500000	1910600000
P10818	42.3	12.301	111	0	77.623	1846800000	2615900000	2229800000	939550000	1649300000	1314500000
P10824	48.9	40.345	354	0	187.3	468210000	495260000	575740000	406630000	470740000	470390000
P10860	67.9	61.415	558	0	323.31	8799000000	11387000000	9506000000	10220000000	9079300000	9739500000
P10888	64.5	19.514	169	0	81.51	3052900000	3283800000	4197900000	2276700000	3109900000	2686000000
P10959	18.8	60.174	549	0	23.789	40408000	24833000	30627000	55632000	0	0
P11030	92	10.027	87	0	323.31	4124400000	4235400000	3714600000	13067000000	2605300000	2618800000
P11232	51.4	11.673	105	0	46.896	1660500000	1545200000	1924400000	2120100000	1370600000	1464900000
P11240	59.6	16.129	146	0	139.39	3309600000	2896000000	4664900000	2702900000	3234800000	2477500000
P11275	77	54.114	478	0	323.31	37904000000	34205000000	32081000000	20760000000	34390000000	36828000000
P11348	88.4	25.552	241	0	323.31	2400200000	2113000000	2290400000	3082100000	2766200000	2409300000
P11505-2	33.2	129.51	1176	0	77.851	843430000	577460000	827690000	359230000	746930000	499430000
P11506	34	136.81	1243	0	161.93	1299400000	906670000	1251700000	482200000	1008700000	767130000
P11507	44.2	114.77	1043	0	323.31	1981700000	1817400000	2130600000	1188600000	1865200000	1520000000
P11517	74.1	15.982	147	0	35.984	3154300000	2893300000	5023700000	10552000000	2966800000	3877000000
P11598	64.8	56.623	505	0	323.31	2733000000	3406600000	3243700000	4978300000	2584800000	2756900000
P11730	66	59.037	527	0	93.45	1005800000	646370000	820880000	527760000	761170000	832160000
P11762	60	14.857	135	0	93.4	141640000	373140000	236960000	1506300000	106000000	118050000
P11884	43.2	56.488	519	0	138.02	870280000	1518200000	1170300000	2946700000	946320000	1003400000
P11951	63.2	8.4548	76	0	58.416	1862700000	1949100000	2535000000	1426400000	2060000000	1828000000
P11960	24.5	50.164	441	0	17.533	30591000	38213000	35373000	33717000	0	33919000
P11980	81.5	57.817	531	0	323.31	386607600000	613392390000	202573480000	828941000000	300190000000	578330000000
P11980-2	81	57.78	531	0	52.588	511100000	892820000	515430000	1899600000	599530000	1268200000
P12007	29.7	46.435	424	0	45.019	299660000	343270000	386580000	552150000	309430000	253220000
P12075	62	13.915	129	0	103.62	1856600000	1666800000	2105000000	1282100000	1403700000	1265700000
P12346	46.1	76.394	698	0	323.31	1732200000	2044500000	1731900000	5125000000	1823900000	1920800000
P12369	61.5	46.122	416	0	323.31	2991700000	2910500000	3611500000	2046100000	3500200000	2910700000
P12711	43.6	39.575	374	0	110.48	611280000	685330000	638580000	726520000	652900000	662650000
P12785	34	272.65	2505	0	323.31	1870000000	1577100000	1793200000	2015900000	1981800000	1760700000
P13084	39.7	32.56	292	0	126.14	580880000	788980000	751760000	622920000	580800000	743770000
P13086	32.4	36.148	346	0	112.1	1539900000	1448200000	1695700000	1257400000	1456900000	1512400000
P13221	80.4	46.428	413	0	323.31	19273000000	14805000000	19071000000	14328000000	22214000000	18870000000
P13233	71.4	47.268	420	0	323.31	9768000000	7525600000	9586200000	9095300000	8812800000	7053400000
P13234	38.2	53.151	474	0	69.993	439080000	227290000	277520000	115500000	394630000	304920000
P13264	54.2	74.023	674	0	323.31	3467200000	2938500000	3651800000	1637800000	3417400000	2795700000
P13383	31.7	77.146	713	0	129.2	552940000	662830000	654650000	704260000	582090000	603070000
P13668	60.4	17.288	149	0	73.893	1637500000	756500000	1298100000	1142800000	1171400000	1344200000
P13803	57.1	34.951	333	0	100.65	375180000	470230000	389880000	607700000	366030000	352260000
P13852	22.8	27.804	254	0	35.619	187010000	174810000	204890000	167750000	181650000	170600000
P14046	36	163.77	1477	0	323.31	1273900000	1575300000	2140500000	2893100000	885190000	1764200000
P14270-1	15.3	76.262	672	0	23.513	0	0	22830000	0	0	19563000
P14408-2	63.6	50.169	467	0	274.87	1969400000	1787900000	1874400000	1400100000	1636400000	1574800000
P14480	23.6	54.235	479	0	24.69	52134000	53686000	35958000	152740000	45630000	55687000
P14562	13.8	43.969	407	0	9.8499	13132000	25882000	0	36618000	0	0
P14604	47.2	31.516	290	0	167.31	711350000	842550000	861590000	1187900000	787050000	812610000
P14659	46.6	69.641	633	0	31.345	0	38009000	37965000	481860000	27028000	50676000
P14669	61.4	36.363	324	0	157.16	396890000	581430000	482590000	909110000	450010000	526590000
P14841	32.9	15.437	140	0	61.111	409300000	660210000	403880000	971240000	494930000	515450000
P14925	8.4	108.67	976	0	8.8738	0	0	13393000	0	0	0
P15650	40.2	47.872	430	0	91.532	314310000	424970000	282190000	598050000	296720000	348920000
P15791-7	54	56.293	498	0	119.95	451160000	576140000	566280000	598490000	474990000	663410000
P15865	36.1	21.987	219	0	25.298	192710000	298260000	241760000	360460000	191430000	246810000
P15999	71.4	59.753	553	0	323.31	24920000000	29286000000	32189000000	23842000000	30554000000	26590000000
P16446	73.4	31.907	271	0	196.6	1785300000	1693200000	1547700000	1391700000	1612800000	1736200000
P16617	86.1	44.538	417	0	323.31	32671000000	26574000000	31000000000	22559000000	33447000000	29731000000
P16970	4.6	75.315	659	0.000333	3.9684	0	0	0	0	16565000	0
P16975	20.9	34.296	301	0	7.8755	0	0	0	25056000	0	0
P17074	62.1	16.085	145	0	34.977	692550000	674920000	650320000	616300000	567170000	556400000
P17078	26	14.552	123	0	43.155	312880000	288790000	253400000	289250000	192500000	186190000
P17105	33.8	50.87	459	0	44.688	215140000	143630000	211330000	47255000	199420000	223240000
P17220	46.2	25.926	234	0	82.692	366440000	418670000	409270000	450090000	357170000	398940000
P17425	22.9	57.433	520	0	30.61	102920000	59090000	87648000	0	98003000	69333000
P17764	50.7	44.695	424	0	323.31	2097900000	2508800000	2229900000	1687400000	2004300000	2173900000
P17988	17.2	33.906	291	0.000327	3.8004	0	0	0	34690000	0	0
P18163	17.3	78.178	699	0	22.352	43256000	32445000	0	49936000	29618000	28938000
P18395	22.1	88.894	798	0	53.622	310800000	268490000	299140000	233250000	289590000	299330000
P18418	61.8	47.995	416	0	310.24	2895000000	3029700000	3718800000	3264900000	2563400000	2376700000
P18420	58.6	29.517	263	0	249.25	757000000	818090000	808440000	965870000	667520000	763030000
P18445	37.2	16.618	148	0	35.134	245960000	226910000	234710000	268340000	254980000	247170000
P18484	57.1	104.04	938	0	323.31	6327700000	6198800000	7103000000	5862400000	7701800000	7349400000
P19139	45	45.073	391	0	74.479	250170000	294190000	244660000	287920000	281470000	288590000
P19234	52	27.378	248	0	83.672	420920000	433140000	604390000	405890000	537370000	411760000
P19332-5	74.5	45.122	432	0	323.31	7118000000	5205400000	6762100000	2533900000	6254900000	5672200000
P19468	23.7	72.618	637	0	39.045	120190000	110730000	127700000	122750000	109160000	111110000
P19511	53.1	28.868	256	0	281.65	2106100000	2307700000	2786500000	1398400000	2195900000	2007600000
P19527	33.6	61.335	542	0	74.003	178260000	416540000	377140000	258400000	164190000	113820000
P19627	36.3	40.879	355	0	34.444	167350000	135160000	179520000	91970000	141630000	133670000
P19643	36.9	58.458	520	0	104.42	373360000	641880000	482300000	743830000	349130000	329010000
P19804	84.2	17.283	152	0	204.98	2043400000	2289200000	2052600000	3273100000	2947300000	2609900000
P19945	42	34.215	317	0	58.07	514140000	574760000	525310000	675130000	498300000	553350000
P20059	34.8	51.35	460	0	74.441	246040000	236630000	238630000	767090000	232030000	250990000
P20070-3	33.1	31.591	278	0	28.398	71154000	152710000	100220000	202220000	104950000	104070000
P20171	34.9	21.298	189	0	34.376	240380000	219320000	230830000	167190000	237530000	249430000
P20650	38.2	42.416	382	0	59.195	119230000	155450000	147930000	99864000	130780000	144290000
P20651	50.1	59.113	525	0.004502	2.6296	44758000	0	55264000	0	18950000	33140000
P20761	29.7	36.497	333	0	47.376	377300000	404760000	264460000	982800000	267930000	222950000
P20767	29.8	11.318	104	0.000376	6.1716	0	0	0	35007000	0	0
P20788	50.7	29.445	274	0	101.95	1104900000	1116900000	1363400000	752360000	990420000	898700000
P21531	44.4	46.135	403	0	85.146	770060000	662620000	733670000	795430000	590410000	598870000
P21670	61.7	29.497	261	0	83.17	315080000	262180000	239790000	364260000	239270000	315230000
P21707	51.8	47.398	421	0	323.31	7002400000	6671000000	6457000000	4306800000	6218700000	6310600000
P21708	50.5	43.08	380	0	103.26	302130000	391060000	347650000	584530000	314370000	382110000
P21913	50	31.83	282	0	64.009	884710000	919520000	1178600000	740370000	905200000	763640000
P22057	22.2	21.301	189	0	82.789	0	372000000	0	694400000	0	0
P22062	70	24.641	227	0	261.84	1657100000	1571000000	1255800000	1091400000	1819200000	1543900000
P22734-2	58.8	24.747	221	0	23.389	74018000	101390000	98253000	278090000	84580000	56404000
P22831	19.6	29.107	265	0	21.723	305460000	284640000	240760000	118390000	227540000	269580000
P23457	30.4	37.027	322	0	17.962	0	0	0	300670000	0	0
P23514	30.4	107.01	953	0	76.092	171300000	198440000	178770000	261220000	192030000	156820000
P23562	13.3	103.17	927	0	31.338	23136000	31215000	65786000	84040000	0	0
P23565	42.8	56.115	505	0	70.382	241850000	499630000	448530000	371230000	244470000	158740000
P23711	25.4	35.762	315	0	19.094	48813000	58430000	48092000	48561000	41037000	52203000
P23928	39.4	20.089	175	0	39.769	151940000	141640000	185330000	764710000	177070000	131630000
P23978	12.9	67.001	599	0	32.196	221210000	221430000	208600000	114000000	135360000	150950000
P24049	41.3	21.397	184	0	53.923	172640000	204340000	164170000	93168000	117230000	101060000
P24090	28.1	37.982	352	0	115.23	211430000	248980000	287390000	400890000	164080000	152450000
P24155	44.7	78.385	687	0	112	382110000	380110000	406840000	410060000	406690000	417740000
P24329	47.1	33.406	297	0	113.97	740550000	1065900000	674050000	965610000	723540000	813140000
P24368	41.2	23.802	216	0	41.849	389390000	431910000	406220000	641830000	409130000	381950000
P25093	25.8	45.975	419	0	29.146	204560000	182960000	161800000	329260000	230280000	239290000
P25113	83.9	28.832	254	0	323.31	19145000000	17130000000	18337000000	9716900000	17785000000	17116000000
P25409	18.3	55.109	496	0	24.992	80628000	54383000	77381000	59067000	75212000	77219000
P26772	80.4	10.902	102	0	48.424	1466100000	1653100000	1647700000	1707300000	1904300000	1535500000
P27139	57.3	29.113	260	0	303.1	4156300000	3387700000	3051300000	8224800000	4504400000	5489200000
P27274	30.2	13.79	126	0	12.829	68272000	63380000	69306000	122160000	71386000	56048000
P27605	66.5	24.477	218	0	122.74	1758800000	1799200000	2098300000	1588500000	1871700000	1891500000
P27615	4.2	54.09	478	0	10.884	0	0	23442000	0	26357000	0
P27867	27.7	38.234	357	0	35.447	116640000	126840000	121010000	230790000	74265000	88668000
P28037	47.9	98.873	902	0	114.62	470650000	619670000	455940000	1325400000	391440000	403420000
P28480	50.7	60.359	556	0	180.97	1493400000	1599300000	1528700000	1411800000	1666900000	1669100000
P28818	20.1	142.67	1244	0	51.241	48451000	48925000	52327000	0	0	68493000
P29066	22.2	47.019	418	0	63.792	136130000	210720000	193850000	184220000	133720000	160060000
P29147	29.4	38.201	343	0	24.812	63184000	81760000	89299000	81300000	89999000	76381000
P29266	40.9	35.302	335	0	165.3	459320000	557080000	434510000	637530000	376360000	542320000
P29314	51	22.591	194	0	42.869	402610000	380020000	429870000	376930000	306400000	339230000
P29418	45.1	5.7667	51	0	9.2209	410740000	496770000	529420000	424180000	478230000	348740000
P29419	66.2	8.2545	71	0	14.835	451740000	515780000	644630000	434210000	560420000	503510000
P29476-2	7.9	148.55	1324	0	16.333	29495000	52667000	41609000	37040000	32888000	49882000
P29975	10.8	28.856	269	0	6.5488	0	0	0	80741000	0	0
P29994-8	18.2	306.91	2695	0	84.393	194960000	141060000	203360000	59422000	171090000	135860000
P30835	38.8	85.338	780	0	172.33	1189400000	1531600000	1210800000	1457800000	1596000000	1737400000
P31000	75.5	53.732	466	0	323.31	0	5180700000	62006000	76295000000	0	44249000
P31016	36.5	80.464	724	0	69.672	291320000	308510000	397720000	226520000	363490000	316700000
P31044	95.7	20.801	187	0	323.31	20937000000	18671000000	21501000000	18713000000	21158000000	21130000000
P31232	82.6	22.603	201	0	207.71	93163000	2735500000	839690000	2082600000	72159000	161050000
P31399	81.4	18.763	161	0	240.64	3103400000	3785700000	4221100000	2837000000	3538400000	3062800000
P31421	9.4	95.773	872	0	18.054	44098000	33579000	40419000	0	40854000	0
P31422	12.9	98.959	879	0	20.303	56559000	45457000	40169000	0	39813000	23853000
P31424-2	3.1	128.29	1171	0.000644	3.559	0	0	10066000	0	0	0
P31596	33	62.106	573	0	323.31	7572200000	7300800000	8287300000	3801800000	7854200000	6784600000
P31647	10.2	69.946	627	0	21.123	142070000	201800000	149510000	152490000	158020000	157260000
P31662	19	81.054	727	0	74.543	343590000	320420000	328560000	209730000	296780000	315190000
P31720	9	25.917	245	0.004213	2.6526	0	0	0	41374000	0	0
P31722	12.2	25.686	245	0.000349	4.8148	0	0	0	35552000	0	0
P32089	27.7	33.835	311	0	20.096	81423000	86342000	123500000	113490000	90999000	73002000
P32232-2	30.7	60.104	547	0	52.892	214750000	304070000	237060000	454710000	171410000	203800000
P32362	11.5	40.452	364	0	6.412	0	15337000	0	32803000	0	20046000
P32551	66.6	48.396	452	0	323.31	2936400000	3299200000	3376000000	2637900000	3495300000	2995600000
P32736-2	32.5	37.341	338	0	87.306	414270000	242570000	387400000	188620000	329540000	295060000
P33124	50.8	78.179	697	0	153.86	767790000	702850000	751310000	679170000	633400000	538640000
P34058	62.7	83.28	724	0	323.31	9759400000	10698000000	10177000000	11679000000	10818000000	10419000000
P35213	67.5	28.054	246	0	323.31	3599400000	3405600000	3317900000	3032800000	3488600000	3702000000
P35284	19.8	27.271	243	0	8.6272	26346000	31747000	26675000	29621000	24373000	0
P35332	52.9	22.245	191	0	29.098	124480000	184540000	158830000	167810000	214200000	209870000
P35435	43.2	30.19	273	0	227.82	2516800000	2877300000	3591500000	2341500000	3424900000	2659500000
P35439-5	7.7	99.45	885	0	7.4264	23119000	0	0	0	23967000	0
P35465	55.3	60.577	544	0	281.83	2037500000	1573100000	1857800000	1101700000	1984100000	1817700000
P35467	29.8	10.56	94	0	8.3288	0	0	0	50635000	0	0
P35565	39.1	67.254	591	0	140.96	1148300000	1286000000	1529600000	1599100000	1267900000	1085300000
P35571	30.1	80.972	727	0	70.896	279030000	324970000	379230000	265480000	280650000	269260000
P35745	45.4	10.863	97	0	24.621	155220000	122160000	161080000	125700000	128280000	139500000
P35815	23.6	42.889	390	0	17.013	53533000	83321000	65364000	81121000	65061000	80695000
P36201	67.8	22.696	208	0	80.238	348040000	376670000	453410000	514780000	347430000	381040000
P36365	5.6	59.825	532	0.004239	2.7212	0	0	0	42398000	0	0
P36407-2	2	57.097	512	0	6.4341	0	0	0	0	108870000	0
P36506	41.2	44.281	400	0	21.111	35818000	0	0	0	0	0
P36876	42.5	51.677	447	0	116.94	881450000	817270000	977870000	764570000	1096400000	969350000
P36970-2	48.8	19.49	170	0	24.335	147560000	139510000	130410000	127710000	167780000	156430000
P36972	57.2	19.546	180	0	37.417	257370000	378930000	298880000	622680000	252350000	298120000
P37285-2	54.6	61.64	542	0	90.803	250170000	243960000	241540000	315790000	240090000	281500000
P37361	69.7	6.809	66	0	56.762	221110000	122010000	229530000	384850000	109020000	113030000
P37377	60.7	14.515	140	0	219.38	5450300000	3466100000	6019500000	3403700000	5532900000	5844200000
P37397	50	36.434	330	0	83.093	220060000	278590000	201380000	629290000	195660000	216700000
P37805	86.4	22.5	199	0	233.7	4530500000	3752100000	3847300000	3684700000	4324800000	4990600000
P37996	57.1	20.456	182	0	76.011	303560000	358330000	374810000	450350000	315480000	294690000
P38718-2	43.1	12.968	116	0	17.794	203060000	160760000	270660000	168260000	152960000	123180000
P38983	33.9	32.824	295	0	49.97	520410000	539010000	539950000	792230000	494050000	490670000
P39052-4	28.9	97.746	866	0	27.153	928470000	987300000	976520000	992120000	855550000	935260000
P39069	80.9	21.584	194	0	323.31	2661200000	3164700000	2872700000	2242800000	3763900000	2296500000
P40112	40.5	22.965	205	0	26.861	0	179340000	131530000	233300000	130100000	152660000
P40307	39.3	22.912	201	0	48.424	191150000	202000000	150960000	227380000	177030000	170340000
P40329	44.4	75.81	660	0	80.427	265170000	279450000	266840000	360280000	282930000	295560000
P41243	4.3	51.896	467	0.000345	4.6044	0	0	8502900	0	0	0
P41498	58.9	18.151	158	0	110.79	299390000	280320000	279170000	240480000	276840000	225860000
P41499	44.2	68.458	597	0	108.46	530220000	516210000	581930000	548170000	520100000	541500000
P41542	29.5	107.16	959	0	141.86	206570000	244370000	226890000	245040000	214250000	188860000
P41562	52.2	46.734	414	0	194.05	1084700000	1152400000	864590000	2291600000	991880000	984800000
P42123	64.4	36.612	334	0	323.31	16396000000	16828000000	15331000000	18662000000	19715000000	20073000000
P43138	22.1	35.538	317	0	13.368	0	51901000	28431000	44245000	39876000	0
P43425	57.4	7.5237	68	0	22.253	81822000	151330000	98792000	66715000	200570000	135340000
P45479	35	34.455	306	0	69.923	435160000	474410000	411420000	511990000	426440000	477920000
P45592	87.3	18.532	166	0	323.31	22027000000	23344000000	22640000000	19038000000	22812000000	20939000000
P46462	65	89.348	806	0	323.31	5040100000	5310800000	5407900000	5328800000	5384000000	5585400000
P46844	46.4	33.565	295	0	51.914	181560000	137050000	152020000	216000000	154480000	165160000
P47196	17.7	55.735	480	0	9.2209	23489000	23451000	0	0	28115000	0
P47727	52	30.578	277	0	61.747	486640000	633010000	839440000	1446100000	596130000	736010000
P47728	56.8	31.404	271	0	138.71	723200000	1972400000	1749400000	2720200000	1113400000	1644000000
P47819	80.9	49.957	430	0	323.31	190740000	19893000000	416680000	163860000000	227010000	931980000
P47820	4.3	150.91	1313	0.001252	3.1542	0	0	0	53599000	0	0
P47861	10.9	43.126	386	0.004228	2.7138	0	0	0	0	0	9135100
P47875	68.4	20.613	193	0	132.72	472750000	485330000	442430000	886930000	370470000	326530000
P47942	82.2	62.277	572	0	323.31	85475000000	70766000000	77317000000	53180000000	90182000000	81175000000
P47967	41.4	16.196	145	0	14.408	0	60749000	57175000	104790000	37259000	0
P48500	91.2	26.849	249	0	323.31	38364000000	35063000000	40270000000	24745000000	36553000000	33156000000
P49088	14.6	64.246	561	0	11.74	0	0	41904000	0	0	40458000
P49242	67.4	29.945	264	0	149.92	1113600000	1095700000	1305600000	1034800000	1069800000	1044400000
P49432	52.9	38.982	359	0	186.24	3925200000	4356300000	4451100000	2837400000	4831700000	4144500000
P49803	30.6	55.691	477	0	51.477	230480000	136800000	151280000	69830000	173550000	149280000
P50137	61	67.643	623	0	323.31	6111300000	5824800000	5884200000	7201400000	5218400000	5076300000
P50398	76.3	50.536	447	0	323.31	13842000000	15513000000	15729000000	12837000000	18924000000	15738000000
P50399	75.3	50.537	445	0	323.31	10452000000	10571000000	10855000000	10786000000	10794000000	10819000000
P50408	77.3	13.37	119	0	62.491	484210000	327400000	452160000	202370000	309000000	266330000
P50411	28.3	23.071	205	0	25.509	129180000	140510000	139790000	121260000	117470000	188320000
P50442	11.3	48.242	423	0.000375	6.0626	10845000	0	0	0	0	0
P50475	40.1	106.79	968	0	251.99	850630000	810020000	876570000	904100000	882280000	869570000
P50503	32.1	41.279	368	0	72.267	808730000	969780000	1013100000	949410000	927450000	797620000
P50554	80.6	56.455	500	0	323.31	5590900000	7951600000	6556100000	6449100000	7043300000	7200700000
P51146	28.6	23.629	213	0	21.984	52796000	57007000	0	60504000	59594000	55601000
P51158	18.6	24.772	221	0.000365	5.5728	0	5720000	0	0	0	0
P51583	35.3	47.096	425	0	54.035	201640000	215650000	185190000	338800000	137870000	147610000
P51607	15.3	49.604	430	0	9.9305	0	0	0	75844000	0	0
P51635	72.9	36.505	325	0	323.31	2017300000	1914100000	2272900000	2009400000	2183200000	1825700000
P51647	35.9	54.458	501	0	42.526	92401000	117530000	109540000	225890000	178070000	157570000
P51673	47.5	15.933	139	0	8.5046	0	0	0	122220000	0	0
P51886	11.2	38.279	338	0	6.7065	0	0	0	56675000	0	0
P52481	61.4	52.912	477	0	196.6	2083900000	1637200000	1897300000	1368800000	2135900000	2048400000
P52555	36.2	28.574	260	0	43.703	256100000	319250000	352280000	414790000	323130000	311730000
P52631	12.6	88.039	770	0	42.533	0	46339000	38258000	113470000	39881000	0
P52759	31.4	14.303	137	0	7.4577	0	0	0	135530000	0	0
P52873	40	129.78	1178	0	189.25	1213300000	1154600000	1337900000	1095300000	1173900000	1191400000
P53678	32.1	46.874	418	0	39.826	443290000	316280000	403600000	219500000	402000000	437900000
P53987	4.3	53.238	494	0.000326	3.7656	0	23056000	0	64375000	0	0
P54287	8.3	54.563	484	0	7.8459	0	0	0	0	20364000	0
P54311	52.9	37.377	340	0	323.31	7300400000	6953400000	7740100000	8008400000	8370600000	8109200000
P54313	51.8	37.331	340	0	323.31	1913300000	2034600000	2027300000	2041500000	2291200000	1733700000
P54319	31.2	87.083	795	0	62.111	146850000	124820000	147330000	158240000	140870000	139000000
P54645	4.8	63.973	559	0.000334	4.028	0	0	13633000	0	0	15984000
P54690	25.8	46.045	411	0	105.17	928370000	1030300000	940620000	729680000	1106300000	1106800000
P54921	68.5	33.192	295	0	138.26	499760000	509360000	478330000	437180000	654950000	505380000
P55051	62.9	14.864	132	0	130.21	830270000	2573300000	807370000	8383600000	594020000	972590000
P55053	77	15.059	135	0	189.64	1014800000	1614000000	1037500000	2339700000	805980000	1014500000
P55067	22.2	135.54	1257	0	99.935	815560000	1012600000	1219500000	769070000	860680000	739090000
P55161	44.6	128.86	1128	0	323.31	3374200000	3169000000	3140700000	2462200000	3433000000	3713300000
P56522	15.2	54.362	494	0	13.091	37055000	39203000	47089000	0	40075000	32383000
P56536	50.2	27.165	239	0.000647	3.644	55844000	45697000	47489000	0	54710000	55966000
P56571	62.4	28.172	266	0	166.07	2068900000	2421300000	2161200000	1732200000	1890500000	2088200000
P56574	48	50.967	452	0	181.29	890090000	958190000	744410000	1499500000	704020000	808290000
P59215	60.2	40.068	354	0	323.31	6870600000	6433600000	7623900000	4440000000	7407900000	6911300000
P59649	20	8.4867	80	0.000366	5.6202	71640000	0	54331000	0	0	0
P60042	20.7	12.745	116	0	6.5727	0	0	21158000	0	0	0
P60123	21.5	50.213	456	0	14.998	22412000	28945000	41574000	39207000	24315000	0
P60203	31.8	30.077	277	0	33.97	2450900000	1258800000	1722400000	4737800000	3090000000	1976700000
P60522	57.3	13.667	117	0	18.721	81169000	62332000	80881000	90459000	81470000	81443000
P60711	77.6	41.736	375	0	91.157	0	0	694600000	0	0	0
P60841-2	58.1	12.921	117	0	17.308	198730000	104990000	218700000	0	202640000	146430000
P60881	84.5	23.315	206	0	323.31	2603500000	1651200000	2073100000	1074900000	1919500000	1637900000
P60892	49.1	34.834	318	0	112.32	929870000	872690000	1101700000	867540000	969940000	911110000
P60901	50.4	27.399	246	0	62.694	492060000	542060000	417650000	810940000	624980000	587120000
P60905	37.9	22.101	198	0	106.63	850540000	845310000	685320000	655770000	745980000	963920000
P61078	30.6	16.687	147	0	54.53	311840000	317880000	295090000	0	336360000	0
P61203	44.7	51.596	443	0	57.048	293880000	328620000	294050000	326600000	345090000	343750000
P61227	40.4	20.504	183	0	16.553	69057000	70210000	61659000	88663000	0	94119000
P61265	54.5	33.244	288	0	323.31	2742600000	2341100000	2798700000	1269100000	2755400000	2303400000
P61314	58.3	24.146	204	0	54.815	1018600000	934120000	1025700000	978150000	925840000	948940000
P61354	45.6	15.798	136	0	36.089	403840000	400700000	391110000	491600000	338540000	374570000
P61515	46.7	10.275	92	0	14.939	166840000	178800000	201470000	234650000	144760000	257190000
P61589	60.6	21.782	193	0	85.306	1581300000	1483700000	1775700000	1817100000	1461700000	1601100000
P61751	50	20.396	180	0	6.3489	0	0	31261000	116640000	55374000	56548000
P61765	84.3	67.568	594	0	323.31	19049000000	17288000000	18636000000	8602800000	17765000000	15309000000
P61805	17.7	12.497	113	0.000649	3.7192	0	0	0	27646000	0	0
P61959	33.7	10.871	95	0	24.639	0	183370000	0	307580000	168090000	195440000
P61972	56.7	14.478	127	0	45.079	0	223910000	0	275710000	0	0
P61980	51.6	50.976	463	0	244.55	2172100000	2434400000	2146900000	2576900000	2077300000	2207900000
P61983	82.6	28.302	247	0	323.31	10282000000	10025000000	13388000000	7091000000	11641000000	10850000000
P62024	34	66.215	580	0	57.664	343700000	317830000	357040000	41797000	394220000	372220000
P62076	78.9	10.458	95	0	30.765	223270000	186080000	252750000	176180000	214160000	180810000
P62138	54.5	37.512	330	0	25.435	125460000	146110000	127550000	128570000	143130000	134010000
P62142	68.2	37.186	327	0	239.13	2073400000	2179400000	2257000000	2154800000	2363300000	2317200000
P62161	61.1	16.837	149	0	323.31	15177000000	14987000000	12890000000	10696000000	18660000000	17371000000
P62193	39.8	49.184	440	0	233.89	385120000	363350000	348530000	338380000	371360000	368770000
P62198	59.9	45.626	406	0	168.37	403370000	374680000	395260000	429170000	369820000	376890000
P62246	42.3	14.839	130	0	18.863	246100000	196450000	234450000	280190000	243270000	219900000
P62250	61	16.445	146	0	44.338	459170000	504250000	460280000	649980000	479210000	479940000
P62260	76.1	29.174	255	0	323.31	16455000000	16493000000	15118000000	12026000000	14955000000	16537000000
P62268	30.1	15.807	143	0	17.407	332890000	352070000	374650000	295930000	274930000	275450000
P62275	48.2	6.6767	56	0	17.964	146060000	0	189190000	177480000	0	100090000
P62278	56.3	17.222	151	0	64.333	511320000	529950000	576860000	542070000	465060000	483470000
P62282	62	18.431	158	0	38.678	359760000	334700000	362130000	411360000	305780000	301250000
P62329	88.6	5.0526	44	0	71.93	585420000	392420000	659890000	857590000	370110000	456600000
P62332	32.6	20.082	175	0	21.739	149650000	0	112160000	219670000	203160000	0
P62483	47.1	41.021	367	0	74.106	391680000	256150000	264270000	0	319310000	312060000
P62628	60.4	10.99	96	0	34.141	363890000	354220000	445860000	411840000	501260000	513350000
P62632	62.9	50.454	463	0	323.31	6038600000	5387100000	6002500000	3710200000	5569600000	5253900000
P62634	31.6	19.463	177	0	25.748	88945000	82192000	66216000	80224000	76591000	56361000
P62716	60.5	35.575	309	0	39.058	0	0	0	68640000	0	0
P62718	52.8	20.732	176	0	23.429	212450000	235340000	258700000	283440000	236830000	244010000
P62744	44.4	17.018	142	0	32.708	778560000	706870000	818400000	695270000	900250000	951850000
P62747	30.6	22.123	196	0	23.314	155490000	163540000	252460000	96923000	148920000	159990000
P62749	66.8	22.338	193	0	13.814	0	86975000	37897000	0	52941000	79988000
P62762	91.6	22.142	191	0	239.41	3717000000	3019000000	3625300000	1940500000	3033800000	2855100000
P62775	80.5	12.861	118	0	188.13	3898800000	2919600000	2656400000	2238100000	2444200000	3097500000
P62804	45.6	11.367	103	0	10.673	35162000	63889000	41480000	94636000	0	42267000
P62813	12.1	51.753	455	0	11.734	24986000	31023000	0	0	28897000	0
P62815	76.5	56.55	511	0	323.31	14564000000	12395000000	13917000000	9108300000	13577000000	13765000000
P62824	57.3	25.872	227	0	45.977	391740000	515610000	470070000	615530000	542910000	623500000
P62828	52.8	24.423	216	0	141.36	2251400000	2494200000	2360400000	2982800000	3009900000	2782200000
P62832	50	14.865	140	0	18.283	306970000	335060000	355470000	445360000	353190000	316740000
P62836	53.3	20.987	184	0	7.0436	0	0	36183000	60461000	41498000	39399000
P62839	30.6	16.735	147	0.005947	2.5408	0	45085000	0	0	0	0
P62845	22.8	17.04	145	0	16.104	335250000	316510000	458210000	274610000	307530000	334550000
P62850-2	30	15.069	130	0	15.612	175960000	195610000	200470000	237000000	149860000	172960000
P62859	46.4	7.8409	69	0	42.255	217740000	168380000	246140000	0	153830000	169680000
P62870	61	13.17	118	0	46.852	238300000	220730000	241200000	247310000	261310000	249190000
P62890	66.1	12.784	115	0	47.084	334210000	316250000	276710000	338000000	310080000	319710000
P62902	45.6	14.463	125	0	17.643	298040000	302760000	320410000	348810000	287580000	296470000
P62907	39.2	24.831	217	0	61.805	542720000	561450000	664580000	479820000	511100000	566850000
P62909	74.9	26.674	243	0	70.276	820390000	926500000	826490000	1163000000	852770000	835550000
P62914	43.3	20.252	178	0	42.438	514800000	543430000	554890000	464980000	432040000	432600000
P62919	40.5	28.024	257	0	98.357	428850000	342430000	447470000	291080000	292560000	307910000
P62944	54.5	104.55	937	0	323.31	6806800000	6007200000	6757400000	5551500000	7701400000	6521100000
P62959	84.9	13.777	126	0	224.19	3575100000	3814700000	3467400000	3826700000	3470800000	3552000000
P62963	91.4	14.957	140	0	128.23	367258400000	632741590000	102461700000	568035190000	192100000000	525190000000
P62994-2	67	23.555	203	0	97.555	936120000	808300000	1059800000	835450000	904480000	826310000
P63004	69	46.67	410	0	305.1	1845300000	1462200000	1615300000	1436400000	1682000000	1663300000
P63012	66.4	24.97	220	0	323.31	7367400000	8111000000	6885600000	5921700000	7720200000	8250300000
P63018	77.1	70.87	646	0	323.31	44246000000	39902000000	44170000000	41961000000	48617000000	45604000000
P63029	45.9	19.462	172	0	136.49	2055000000	1938300000	2684500000	1705100000	2345500000	2090000000
P63031	21.1	12.454	109	0.000331	3.9142	0	0	0	0	206370000	0
P63036	34	44.868	397	0	58.13	359800000	301990000	325890000	274650000	285480000	333310000
P63039	62.1	60.955	573	0	323.31	8340500000	9535300000	9967900000	7060200000	9099300000	9470300000
P63041	47.8	15.122	134	0	102.09	192860000	104770000	147240000	81838000	114650000	116120000
P63045	70.7	12.691	116	0	254.35	2963900000	3451200000	2910700000	1243900000	2649100000	2911400000
P63047	34.2	33.053	284	0	63.738	164560000	136820000	119850000	133290000	162760000	164860000
P63055	41.9	6.8073	62	0	16.858	0	0	44083000	26186000	30555000	0
P63074	31.3	25.053	217	0	12.988	114120000	99378000	98287000	131320000	105250000	119510000
P63081	11.6	15.808	155	0	25.934	0	0	0	386750000	232280000	291700000
P63086	58.7	41.275	358	0	204.35	2858800000	3771800000	2954400000	3075400000	3013100000	3382900000
P63090	36.3	18.869	168	0	23.095	164460000	104950000	116660000	103990000	127560000	118030000
P63102	82	27.771	245	0	323.31	54093000000	47766000000	54774000000	44267000000	60476000000	53685000000
P63170	65.2	10.366	89	0	127.78	433670000	414620000	233810000	132330000	256800000	260460000
P63245	59.3	35.076	317	0	149.92	704190000	742480000	696790000	729130000	656110000	631940000
P63249	57.9	7.9604	76	0	6.5977	0	0	10514000	0	0	0
P63255	49.4	8.5497	77	0	12.993	0	0	0	49669000	0	0
P63259	77.6	41.792	375	0	323.31	115080000000	123830000000	125950000000	123270000000	135940000000	124070000000
P63319	50.2	78.357	697	0	167.7	847280000	993390000	1097300000	737480000	905710000	890960000
P63322	36.4	23.553	206	0	41.461	442410000	526340000	533410000	388450000	477560000	471450000
P63326	60	18.916	165	0	40.917	853080000	684510000	782050000	753030000	678320000	690100000
P63329	49.1	58.643	521	0	323.31	9920300000	6560500000	9742400000	4855200000	12601000000	9522300000
P67779	67.6	29.82	272	0	194.31	985430000	1224600000	1315100000	956540000	1154400000	964520000
P68035	61	42.019	377	0	306.79	9454100000	10363000000	10657000000	9325100000	6020100000	7164800000
P68101	30.8	36.108	315	0	17.094	39205000	49229000	69307000	0	59540000	72305000
P68182	48.1	40.707	351	0	41.03	340780000	325790000	364930000	292710000	358670000	443040000
P68255	67.3	27.778	245	0	323.31	4250400000	3859700000	4430100000	3439100000	3729800000	3442600000
P68403-2	43.7	76.893	673	0	208.26	1163600000	1028100000	1179000000	854580000	1187400000	1160500000
P68511	63.8	28.211	246	0	323.31	10007000000	7109300000	9696700000	5797200000	9205000000	7479000000
P69682	25.6	29.792	277	0	53.95	595810000	462220000	509120000	256330000	557050000	473400000
P69735	19.5	86.586	775	0	37.317	83164000	74663000	83129000	0	73854000	76520000
P69897	78.8	49.67	444	0	189.47	11159000000	12566000000	13910000000	7685200000	17186000000	13501000000
P70470	18.3	24.708	230	0	8.6416	0	0	0	0	0	28170000
P70541	5.1	50.435	452	0.000351	4.8687	0	0	13426000	0	0	0
P70566	33	39.491	351	0	93.013	379140000	469190000	457550000	407850000	489530000	394190000
P70580	43.1	21.598	195	0	32.005	306420000	399290000	418890000	572960000	360610000	331690000
P70587-4	3.1	162.46	1450	0	7.4853	0	0	0	0	11891000	0
P70600	34	115.78	1009	0	71.232	337810000	308210000	372440000	119930000	342750000	348900000
P70645	32.2	52.322	454	0	52.198	363100000	401430000	342130000	396970000	426890000	432510000
P80067	12.1	52.235	462	0	8.5268	0	0	0	57227000	0	0
P80299	28.2	62.34	554	0	28.797	0	56586000	0	194740000	50624000	0
P80431	10	8.9952	80	0.001279	3.417	0	357750000	0	388600000	476560000	631840000
P80432	28.6	7.3746	63	0	9.2831	698800000	551670000	0	425030000	687900000	431500000
P81155	61	31.745	295	0	191.71	3076800000	2964900000	3817200000	2687200000	3067200000	2890100000
P81795	34.7	51.079	472	0	47.539	198420000	186660000	175340000	226400000	202070000	223160000
P82808	5	76.826	681	0.008895	2.1195	0	0	6448800	0	0	0
P82995	61	84.814	733	0	323.31	20347000000	21116000000	19977000000	19403000000	22637000000	21867000000
P83732	36.3	17.779	157	0	29.575	218460000	227920000	267780000	210040000	218410000	217200000
P83888	5.3	51.1	451	0.000362	5.4302	0	0	6843200	0	0	0
P83941	66.1	12.473	112	0	107.38	372320000	321300000	314510000	369360000	345190000	308190000
P84039	17.2	54.289	477	0	20.534	39378000	0	43075000	38856000	27618000	45334000
P84076	73.6	22.427	193	0	175.59	2536300000	2167100000	2674000000	1631200000	3901600000	2989200000
P84083	65.6	20.529	180	0	37.21	1096500000	890400000	788300000	746090000	1273400000	1046300000
P84087	37.3	15.394	134	0	48.238	1645700000	1026200000	1661800000	734090000	1582600000	1425700000
P84092	64.6	49.654	435	0	244.65	5465700000	4464400000	5303900000	4348800000	5484100000	5061000000
P84100	25.5	23.466	196	0	29.418	241850000	289450000	259620000	210250000	202260000	199140000
P84817-3	40	16.251	145	0	86.532	312250000	410020000	407090000	494930000	333560000	352290000
P85108	79.6	49.906	445	0	323.31	43100000000	50514000000	42104000000	26038000000	47515000000	52131000000
P85515	45.5	42.613	376	0	27.94	316540000	248740000	228820000	287350000	301880000	297410000
P85834	60.4	49.522	452	0	181.43	2079300000	2263800000	2159800000	1616000000	2084800000	2374300000
P85845	65.5	54.49	493	0	323.31	5825100000	5237800000	5278900000	5812900000	6904300000	7003200000
P85968	40.2	53.236	483	0	120.75	541840000	729310000	528060000	1384200000	603130000	607300000
P85971	54.5	27.234	257	0	28.378	260770000	266930000	236930000	370330000	208890000	231200000
P85973	71.6	32.302	289	0	268.22	2069700000	2597200000	2165500000	4335500000	2309700000	1963800000
P86182	20.1	70.854	627	0	24.177	28794000	30042000	30457000	44980000	28654000	31345000
P86410	4.3	165.36	1484	0.001271	3.3325	21924000	0	29074000	0	0	0
P97519	14.2	34.191	325	0.000362	5.4491	0	18330000	0	0	0	0
P97521	25.9	33.154	301	0	15.621	41105000	57218000	68661000	79111000	51655000	43017000
P97532	42.4	32.94	297	0	31.717	194930000	220230000	176560000	298450000	171100000	167520000
P97536	39.2	136.36	1230	0	323.31	3720700000	3691400000	3740500000	3733700000	3977000000	4084300000
P97546	32.3	43.931	393	0	130.76	1439400000	1166600000	1471400000	748240000	1189800000	1033100000
P97570-2	1.6	83.561	752	0.00425	2.7442	0	0	0	0	6720300	0
P97576	33.2	24.297	217	0	14.579	66512000	68753000	74142000	49133000	67276000	76168000
P97608	17.3	137.72	1288	0	19.97	0	0	0	188300000	0	0
P97610	13.5	46.607	421	0	8.5907	0	0	10961000	0	0	0
P97612	7.4	63.356	579	0	8.9484	32686000	24824000	31372000	0	21229000	18004000
P97617	68.7	9.1294	83	0	18.263	0	0	0	0	0	1266300000
P97680	10.1	84.726	774	0	10.935	17818000	0	15563000	0	0	0
P97685	30.5	138	1240	0	188.94	818420000	801040000	874010000	727700000	782540000	747380000
P97710	27.5	55.69	509	0	184	570390000	482600000	521020000	401720000	546230000	533690000
P97829-2	12.6	34.776	318	0	22.627	132360000	144890000	164530000	79808000	176710000	136290000
P97834	34.6	53.428	471	0	51.045	221030000	193480000	231080000	262030000	224560000	184590000
P97846	12.7	155.87	1381	0	27.929	52803000	35409000	36691000	0	38449000	34507000
P97852	27.2	79.427	735	0	52.102	106130000	153780000	119080000	252110000	96997000	97168000
P97878	17.7	81.736	708	0	20.122	41443000	29890000	39867000	33596000	39777000	44167000
Q00438-2	17.7	56.936	530	0	11.367	0	0	0	122430000	0	0
Q00715	41.6	13.99	125	0	90.55	235410000	310730000	324970000	299440000	200730000	193890000
Q00981	93.3	24.838	223	0	323.31	19458000000	18895000000	22544000000	9976600000	18121000000	16554000000
Q01066	46.9	61.259	535	0	239.91	865030000	1073000000	1396200000	954120000	1797800000	1393100000
Q01177	13.5	90.535	812	0	12.836	0	0	0	47554000	0	0
Q01728-3	4.6	104.16	935	0	8.0321	18168000	22570000	0	0	0	0
Q02356	15.5	94.786	824	0	22.644	35736000	39028000	37868000	34199000	37751000	47622000
Q02563	22.5	82.66	742	0	156.85	2550000000	2195200000	2368800000	1240300000	2012900000	2180200000
Q02589	29.3	39.961	362	0	28.199	99818000	103020000	113480000	96098000	115240000	91672000
Q02765	15.8	36.833	330	0	19.675	0	58816000	0	130200000	0	0
Q02974-2	4.4	32.758	298	0.001274	3.3798	0	0	3317700	0	0	0
Q03114	57.9	33.254	292	0	38.467	450620000	375510000	399190000	342300000	437860000	438480000
Q03344	32.7	12.248	107	0	89.923	516800000	437910000	805490000	487580000	415640000	438930000
Q03348	5.3	90.259	796	0.005926	2.5227	0	0	0	7613200	0	0
Q03555-6	39.7	79.748	736	0	100.67	330620000	283460000	277220000	234550000	296820000	309410000
Q04462	28.7	140.37	1264	0	74.945	310460000	270890000	292940000	326760000	291380000	283470000
Q04940	19.2	7.4963	78	0	7.3403	1538000000	342850000	886410000	329920000	837100000	574340000
Q05140-2	26.3	91.43	896	0	8.2589	0	0	0	50091000	0	0
Q05175	82.7	21.79	220	0	323.31	5176900000	4889800000	4449500000	2204700000	4399300000	4517500000
Q05683	40	65.402	585	0	203.07	1855400000	2233600000	1748400000	1306500000	1760800000	2044700000
Q05982	86.2	17.193	152	0	323.31	7204000000	6970200000	8192800000	8114300000	8675200000	7928000000
Q06647	65.7	23.397	213	0	93.082	3307900000	3819800000	4724500000	3250900000	4063500000	3305400000
Q06QH5	5.5	38.625	346	0	6.5621	65778000	0	0	142700000	0	0
Q07009	30.7	79.918	700	0	92.431	362770000	385110000	363810000	561360000	372450000	370480000
Q07205	35.9	48.954	429	0	39.394	340680000	303010000	330360000	276630000	290960000	291890000
Q07310-14	8.9	151.66	1375	0	37.095	47535000	54793000	60492000	0	58207000	42152000
Q07936	61.7	38.678	339	0	96.796	0	166550000	48047000	1412400000	0	0
Q07984	19.1	18.979	173	0	7.586	23900000	0	22035000	0	0	0
Q08163	70.9	51.588	474	0	323.31	3313700000	3223400000	3240300000	3710200000	3685800000	3192700000
Q08415-2	19.1	47.872	423	0	25.71	49697000	35537000	36349000	54141000	31334000	35061000
Q08602	39.5	64.904	567	0	86.44	231370000	199670000	257430000	205180000	277600000	249100000
Q08877-7	40.2	96.849	859	0	88.151	723560000	684060000	648910000	498720000	779010000	713220000
Q09073	65.1	32.901	298	0	191.08	3796200000	4037000000	5390300000	4370500000	4508700000	4018700000
Q0D2L6	8.8	44.106	398	0	9.4761	44391000	46013000	42661000	60218000	36669000	50273000
Q0GLB6	19.6	91.252	800	0	35.181	106320000	101190000	106440000	66407000	105970000	98022000
Q0QEW8	35.8	18.87	165	0	22.036	455700000	527070000	464010000	524860000	432960000	443500000
Q10728-2	16	109.11	972	0	34.954	60128000	52407000	45548000	0	64143000	45364000
Q157S1	5.1	66.924	630	0	8.2989	29232000	0	25357000	0	26580000	22883000
Q1AAU6-2	23.2	121.35	1087	0	41.15	103820000	112420000	98236000	0	108610000	124320000
Q1EG89	4.1	60.915	557	0.002171	3.0239	0	0	0	7722300	0	0
Q1HCL7	11.1	48.116	425	0	9.0747	0	0	0	0	11440000	11967000
Q1JU68	35.2	163.19	1354	0	94.737	304360000	256420000	289780000	299050000	327280000	296150000
Q1M168	15.1	42.117	372	0	14.812	122430000	114720000	118390000	0	88638000	151040000
Q1RP74	47.5	27.247	244	0	47.659	442490000	396820000	463140000	388450000	448140000	448490000
[truncated: 925 more rows]
