# Supplementary material for: Proteomic analysis of rat serum revealed the effects of chronic sleep deprivation on metabolic, cardiovascular and nervous system
Source: PLoS One. 2018 Sep 20;13(9):e0199237. doi: 10.1371/journal.pone.0199237 (PMC6147403; doi:10.1371/journal.pone.0199237)
Supplement: S3 File — (XLSX) [file pone.0199237.s006.xlsx]

## Sheet: myocardium
Protein IDs	Sequence coverage [%]	Mol. weight [kDa]	Sequence length	Q-value	Score	LFQ Intensity
						N-1	CSD-1	N-2	CSD-2	N-3	CSD-3
A0A096MIT4	14.4	29.441	264	0.0032432	2.5348	638070000	3930600000	4145800000	7354200000	114470000	1226500000
A0A096MIZ6	2.7	38.702	372	0.0085556	2.0349	56431000	33118000	8150900	12805000	13073000	28712000
A0A096MJ01	57	76.815	726	0	323.31	25008000000	20008000000	26665000000	24228000000	19796000000	26490000000
A0A096MJA9	4	74.889	657	0	5.6221	38945000	49720000	30531000	85467000	38952000	36458000
A0A096MJB5	24.1	103.4	929	0	48.874	273980000	280880000	264920000	341700000	285790000	331390000
A0A096MJJ0	30.4	47.05	418	0	8.1119	0	0	15232000	60131000	0	0
A0A096MJY6	42	47.164	412	0	17.175	334330000	118580000	203730000	157960000	68310000	172340000
A0A096MK30	60	67.826	577	0	225.11	2713500000	2440600000	2515500000	2759300000	2665900000	2352700000
A0A096MK47	24.8	86.185	807	0	74.372	409990000	447020000	495130000	377860000	352160000	358040000
A0A0A0MXU4	4.1	34.513	296	0.0042644	2.4518	10176000	21588000	8127500	6609900	18205000	16530000
A0A0A0MXU8	18.5	18.236	162	0	6.1971	42305000	28664000	36789000	48788000	18865000	28370000
A0A0A0MXW3	54.3	13.421	127	0	167.99	552640000	378090000	474940000	513650000	422080000	378730000
A0A0A0MXY5	6.1	81.533	749	0.008982	1.9936	0	7232700	0	0	0	0
A0A0A0MY09	31.1	92.899	804	0	50.386	987520000	407100000	662440000	534850000	602240000	451720000
A0A0A0MY48	5.1	97.253	860	0	5.8407	50983000	41139000	36201000	24519000	33564000	34988000
A0A0F7RQJ6	58.5	13.133	118	0	37.833	264110000	226980000	353650000	329620000	222590000	299450000
A0A0F7RQL3	53	12.477	115	0	60.864	1586500000	1487000000	1365400000	1921700000	1606300000	1591800000
A0A0G2JSG6	71.6	25.529	232	0	71.365	1974100000	1641500000	1565300000	1752100000	1572800000	2157600000
A0A0G2JSH4	17.6	46.71	420	0	8.6021	85917000	49956000	58927000	67148000	35912000	58849000
A0A0G2JSH5	89.6	68.758	608	0	110.6	35740000	16376000	481390000	1905400000	0	372790000
A0A0G2JSH9	75.3	21.797	198	0	323.31	6488700000	5982600000	5815900000	6973900000	5078300000	7408900000
A0A0G2JSI1	44.9	54.05	497	0	127.58	2494300000	2099200000	2398300000	2695700000	2031800000	2296100000
A0A0G2JSK1	45	46.477	416	0	127.87	2022000000	1786000000	1746000000	2084500000	2194500000	1516700000
A0A0G2JSK5	25.4	88.344	798	0	181.75	1187600000	1040800000	1194000000	866030000	978010000	967880000
A0A0G2JSL0	18.1	25.303	238	0	8.9613	219540000	84653000	100950000	156570000	106060000	162900000
A0A0G2JSL8	20.5	40.132	361	0	20.886	302120000	236990000	282260000	250660000	201000000	238380000
A0A0G2JSM3	36.1	34.417	316	0	24.173	121510000	241100000	144090000	211610000	166740000	169260000
A0A0G2JSM7	9.7	80.338	735	0	7.3632	21326000	10141000	0	8730000	36794000	5937000
A0A0G2JSP8	93.2	43.018	381	0	323.31	95395000000	83829000000	91995000000	107390000000	85245000000	104890000000
A0A0G2JSR0	67.8	30.783	283	0.0047493	2.3588	0	7567400	0	0	0	13092000
A0A0G2JSS9	5.6	60.249	536	0.00057176	3.1721	0	0	0	0	0	0
A0A0G2JSU4	60.8	39.255	357	0	323.31	4143700000	2831600000	4998900000	3783500000	3961300000	2677200000
A0A0G2JSV0	60.4	40.764	371	0	9.9168	0	0	53417000	37326000	25600000	20611000
A0A0G2JSV3	18.2	34.806	318	0	7.5281	183210000	95978000	145920000	90539000	93374000	114520000
A0A0G2JSV6	99.3	15.284	142	0	31.591	5688900000	6928900000	8849700000	10053000000	5982900000	7192300000
A0A0G2JT25	24.4	22.865	217	0	6.4654	99724000	18105000	46713000	37681000	20023000	20763000
A0A0G2JT30	7.7	36.236	323	0.0005814	3.3847	0	0	0	0	0	0
A0A0G2JT93	39.1	85.47	781	0	85.504	474190000	364050000	405680000	431370000	264730000	420190000
A0A0G2JTG7	23.4	49.199	449	0	48.873	373050000	248530000	256440000	210570000	249390000	142410000
A0A0G2JTY6	19.9	43.549	381	0	8.1038	51820000	24879000	56069000	56207000	19632000	84132000
A0A0G2JU43	27	10.503	89	0.0047145	2.2934	12980000	27313000	7376500	0	20087000	17283000
A0A0G2JUA5	60.7	581.12	5450	0	323.31	8521200000	6678800000	8132800000	7438000000	6864100000	6460600000
A0A0G2JUN5	16.3	31.133	283	0.00058582	3.4868	76544000	27769000	73035000	43263000	50691000	57243000
A0A0G2JUP3	31.9	815.45	7496	0	323.31	3625000000	4687600000	4609900000	4484800000	3715000000	4987200000
A0A0G2JUS0	6.8	35.818	323	0	3.8707	66721000	36770000	22367000	29183000	24284000	48390000
A0A0G2JUS7	13.6	19.834	176	0	9.9803	50719000	30862000	36205000	83839000	57299000	48582000
A0A0G2JUV7	3.5	85.285	763	0.0089597	1.984	0	7969200	0	0	32736000	18482000
A0A0G2JV81	46.4	20.568	181	0	128.94	409500000	572370000	480520000	429100000	480080000	591800000
A0A0G2JVD6	1	628.82	5840	0	6.4665	35588000	43533000	36031000	63694000	68754000	64401000
A0A0G2JVH4	57.9	86.229	776	0	323.31	17217000000	11537000000	15238000000	14907000000	15203000000	14182000000
A0A0G2JVL6	79.7	19.965	172	0	303.9	10726000000	7876000000	9133300000	11431000000	8574100000	9519400000
A0A0G2JVL8	4	143.58	1254	0	4.616	29982000	29293000	24652000	11599000	6943600	14686000
A0A0G2JVS2	26.8	30.317	272	0	4.9968	107580000	77659000	116440000	94159000	96687000	77582000
A0A0G2JVV5	13.8	52.293	458	0	7.5548	104230000	49344000	51453000	83791000	44222000	36716000
A0A0G2JVW5	0.4	447.65	4062	0.00058173	3.3966	8415500	7005700	6742200	3469000	4804900	0
A0A0G2JW34	54.3	14.379	127	0	11.918	125650000	91389000	99650000	104290000	71782000	95543000
A0A0G2JW41	26.3	13.03	118	0	7.0642	41516000	34362000	54562000	62507000	20874000	29796000
A0A0G2JW88	17.1	233.39	2201	0	56.216	607990000	527080000	598870000	867310000	660210000	559450000
A0A0G2JWD2	16.7	63.389	563	0	9.0767	28037000	62866000	29291000	106750000	45858000	40551000
A0A0G2JWK2	7.3	53.048	492	0.0047898	2.4384	4996800	0	0	0	0	3248800
A0A0G2JWS2	64.8	108.95	952	0	323.31	10584000000	12517000000	13538000000	14094000000	10099000000	12973000000
A0A0G2JXB1	13.9	26.335	252	0.0047244	2.3291	0	4859800	0	17382000	2058700	0
A0A0G2JXB7	19.8	12.89	116	0.0032415	2.5321	0	0	0	0	0	0
A0A0G2JXD0	33	21.424	188	0	16.458	180320000	160900000	118130000	133550000	208110000	143490000
A0A0G2JXF0	28.7	11.801	108	0.0047669	2.3905	0	0	0	0	0	0
A0A0G2JXJ7	1.9	121.1	1089	0.00057143	3.1675	10386000	10586000	8752500	4761800	46730000	3878800
A0A0G2JY31	51.3	46.121	411	0	262.3	4092800000	3797000000	3514700000	4231300000	3016300000	4205700000
A0A0G2JY69	15	31.861	293	0	14.388	51030000	13916000	26724000	50219000	12511000	9231900
A0A0G2JYA4	48.5	35.523	309	0	79.71	703280000	576300000	501420000	498900000	564160000	805640000
A0A0G2JYN3	4.1	115.48	1011	0	8.7464	28567000	10562000	9293300	34581000	0	34202000
A0A0G2JYU2	10.4	20.75	192	0.0056324	2.1527	5512000	6202100	0	0	21206000	0
A0A0G2JYY6	44.6	23.331	204	0	21.777	249350000	327210000	332660000	416150000	336680000	389340000
A0A0G2JZ56	6.1	202.65	1848	0	56.089	165690000	131480000	112350000	75527000	97973000	94661000
A0A0G2JZF6	25.3	19.554	166	0	20.702	49553000	54853000	63298000	97538000	59541000	43018000
A0A0G2JZH0	5.6	39.873	341	0	5.293	16900000	23368000	28858000	7225100	24235000	11313000
A0A0G2JZH8	56.4	54.169	502	0	234.88	2663400000	2898900000	3391800000	3850900000	3499700000	2641700000
A0A0G2JZI2	14.4	169.86	1512	0	44.84	5590700000	4430400000	4671300000	4213600000	3919000000	6327400000
A0A0G2JZM2	11.9	84.712	751	0	24.006	116700000	83265000	92049000	82603000	87117000	42648000
A0A0G2JZR4	45.2	24.402	217	0	25.048	441550000	500870000	492110000	551250000	543130000	608780000
A0A0G2JZS2	14.4	59.959	535	0.0032397	2.5298	18001000	8064200	9296000	2471700	11069000	12751000
A0A0G2K013	57.8	102.97	892	0	160.39	3272100000	2559500000	2875100000	6224300000	4915100000	2478600000
A0A0G2K059	8.7	36.057	310	0	3.7594	36765000	9489300	1743700	24427000	3781000	0
A0A0G2K0B4	5.2	102.43	886	0	7.5983	62411000	55620000	40471000	17297000	29464000	28118000
A0A0G2K0I3	42.3	54.091	478	0	86.276	1372200000	1124900000	1350100000	1644000000	1116700000	1387800000
A0A0G2K0P9	3.8	82.628	733	0	9.3767	0	10650000	0	6595000	0	6922700
A0A0G2K0Q7	2.3	214	1952	0	5.4425	128650000	99250000	67762000	85198000	91839000	103480000
A0A0G2K0T6	12.2	13.045	123	0.0089776	1.9906	28549000	0	0	0	0	0
A0A0G2K0V8	9.7	32.4	279	0	4.3051	19829000	10319000	6681200	18954000	27918000	23472000
A0A0G2K0W9	48.4	27.855	248	0	39.195	401290000	405400000	373250000	566670000	332250000	400910000
A0A0G2K146	4.7	16.939	149	0	6.6853	13116000	42004000	14446000	14060000	13096000	17443000
A0A0G2K189	31.8	47.769	418	0	33.996	209980000	245460000	185460000	219470000	201870000	302130000
A0A0G2K1E2	1	119.46	1099	0.0047195	2.3078	8522000	7064500	7488800	1817500	0	6026400
A0A0G2K1I6	16.1	33.955	304	0	4.1099	100890000	0	69763000	54042000	30203000	12334000
A0A0G2K1N3	4.9	37.794	344	0.0060945	2.1043	9306600	13417000	7829300	4086100	13501000	6911900
A0A0G2K1S6	14.7	63.832	571	0	10.156	186600000	42456000	43701000	108580000	72555000	134930000
A0A0G2K1W9	26.8	51.842	482	0	43.81	177520000	222380000	237650000	323630000	269760000	363270000
A0A0G2K1Y8	59	287.7	2498	0	323.31	13649000000	8936900000	9904900000	11094000000	8440000000	8882800000
A0A0G2K261	31.8	112.68	1011	0	51.725	911710000	722100000	746130000	899050000	1105300000	951080000
A0A0G2K273	7.2	52.228	445	0.00056657	3.0491	13906000	27632000	22142000	13937000	10308000	15314000
A0A0G2K290	30.6	13.905	124	0	35.446	242830000	159700000	200720000	186120000	222050000	177620000
A0A0G2K2L1	2.1	49.749	466	0.006559	2.0602	8339000	16013000	6719200	9008400	2016500	18615000
A0A0G2K2T1	17.1	76.956	685	0	20.789	316280000	192310000	204740000	162770000	129490000	86007000
A0A0G2K2V2	8.1	103.82	942	0	6.1495	32425000	12231000	12262000	3264300	45176000	6570700
A0A0G2K2W5	43.4	19.48	175	0	47.145	162990000	82154000	130260000	209900000	48233000	163260000
A0A0G2K350	14.7	34.659	312	0.00056754	3.0646	4617700	0	3728900	10898000	0	0
A0A0G2K3C1	32.7	42.996	364	0	21.037	351340000	261970000	269900000	358650000	134230000	170610000
A0A0G2K3I3	6.5	94.073	848	0	7.7079	37771000	36179000	38625000	25551000	4171000	42899000
A0A0G2K3P4	25.5	847.57	7785	0	4.8258	0	21625000	20234000	0	0	5846300
A0A0G2K3V4	2.5	116.95	1046	0	4.5686	0	0	2887400	2638600	3363600	4330400
A0A0G2K3W1	23.7	53.76	481	0	35.062	372910000	253580000	288590000	216940000	287480000	266790000
A0A0G2K3Z3	7.5	20.841	187	0.0046875	2.2421	0	5963200	6515700	11745000	3394700	3144800
A0A0G2K3Z9	70.4	22.164	199	0	205.96	6171500000	5124100000	6165500000	6437600000	5739200000	6179100000
A0A0G2K401	49	79.811	723	0	323.31	8059500000	5667200000	6637700000	6461600000	5822900000	6709000000
A0A0G2K428	9.7	139.84	1263	0	14.102	170530000	78737000	82030000	132060000	162760000	127970000
A0A0G2K463	1.3	264.94	2356	0.0056526	2.1718	81741000	113700000	48669000	51389000	116200000	61939000
A0A0G2K466	19	34.847	310	0	9.8698	236830000	266470000	239660000	165370000	204870000	302600000
A0A0G2K472	2.9	144.93	1251	0.001113	2.8546	71177000	50713000	60822000	54973000	72348000	10374000
A0A0G2K484	20.3	222.69	1938	0	126.02	23104000000	12649000000	23505000000	24808000000	18045000000	20424000000
A0A0G2K4A8	1.7	115.36	1042	0.008517	2.016	0	0	0	0	0	0
A0A0G2K4C6	44.1	63.436	571	0	125.7	1968000000	1443600000	1551000000	1980500000	1754300000	1658900000
A0A0G2K4D0	6.4	187.96	1725	0	7.5597	317510000	1227700000	380540000	142450000	127420000	56035000
A0A0G2K4G3	32.1	8.9882	81	0	17.175	55940000	72183000	50989000	83103000	63795000	28128000
A0A0G2K4N8	9.7	47.86	424	0	4.5644	35785000	31385000	3591000	6945500	17635000	24440000
A0A0G2K513	19.2	50.989	453	0	39.493	276970000	179000000	169710000	162320000	278180000	250960000
A0A0G2K531	29.3	25.274	225	0	19.038	681640000	935630000	590370000	528590000	340830000	127210000
A0A0G2K588	5.7	154.01	1438	0	7.8353	5901700	7676800	0	4951600	6860500	0
A0A0G2K5L6	7.4	275.75	2452	0	22.691	110620000	74290000	78071000	36689000	59293000	125770000
A0A0G2K5P5	69.7	187.6	1688	0	323.31	24764000000	24425000000	27182000000	30125000000	26125000000	27972000000
A0A0G2K5P8	13.6	32.516	287	0	4.5173	117010000	88630000	111310000	156850000	128040000	124700000
A0A0G2K654	45.3	21.316	212	0	16.11	1224500000	556760000	760150000	785940000	471770000	638960000
A0A0G2K6H2	51.6	23.862	215	0	98.006	681400000	687730000	294350000	580220000	451820000	200330000
A0A0G2K6H7	10.9	16.189	165	0	10.539	49905000	15387000	34614000	23330000	15253000	14085000
A0A0G2K6J0	6.1	43.785	391	0.00056561	3.0281	427390000	251800000	303220000	412750000	317980000	248000000
A0A0G2K6J5	55.6	16.961	151	0	49.246	1786300000	1203700000	1021900000	864800000	806570000	842570000
A0A0G2K6L4	25.5	21.624	184	0.00057737	3.2906	0	0	15340000	13647000	22599000	30469000
A0A0G2K6R8	1.6	182.51	1699	0.00058207	3.4149	0	1563300	2917900	3601800	5286700	3865900
A0A0G2K719	20.2	73.145	662	0	20.911	164000000	112290000	130180000	161100000	120510000	123930000
A0A0G2K724	10.5	20.555	181	0.0011068	2.7994	0	0	21938000	57569000	19281000	0
A0A0G2K757	10.8	69.122	630	0	25.968	90742000	78636000	88901000	108630000	112000000	83253000
A0A0G2K7G2	2.3	50.104	488	0.0060883	2.0982	6108000	6039600	7477300	5563600	3895100	3435800
A0A0G2K7K2	55.9	66.133	608	0	323.31	6610600000	5367300000	5950000000	5724300000	4826500000	6661500000
A0A0G2K7P6	16	10.23	94	0.0005767	3.277	0	0	0	0	0	0
A0A0G2K7W8	23.8	14.317	130	0	5.5441	29275000	9776500	11346000	6815900	10218000	9829700
A0A0G2K7X0	31	26.316	229	0	68.057	250620000	192090000	174490000	128370000	287230000	177320000
A0A0G2K7X7	14.1	93.664	846	0	11.058	18888000	0	0	0	0	0
A0A0G2K845	16.5	23.466	218	0	8.5104	189260000	184090000	150600000	211950000	192490000	190780000
A0A0G2K890	32	69.287	585	0	27.809	355790000	156640000	244800000	280390000	220970000	140970000
A0A0G2K896	30.4	76.721	700	0	31.916	247710000	172250000	85494000	253850000	88863000	197610000
A0A0G2K8K0	14.4	75.085	696	0	16.448	98139000	73379000	74273000	75946000	57086000	20823000
A0A0G2K8N3	1	79.733	702	0.0056151	2.1261	368350000	0	327800000	209230000	466010000	797960000
A0A0G2K8Q1	19	11.029	100	0	24.15	0	0	0	0	0	0
A0A0G2K8Q8	51.6	7.099	62	0	53.559	1343900000	1455100000	1463100000	1478800000	1804700000	1800400000
A0A0G2K911	50	37.249	340	0	38.91	515080000	331620000	357340000	386920000	220960000	328960000
A0A0G2K930	33	21.203	188	0	44.986	198650000	210130000	158010000	231720000	168970000	135960000
A0A0G2K9A2	21.3	34.347	300	0	11.301	87756000	95317000	100990000	107720000	95849000	131680000
A0A0G2K9P4	7.2	44.448	400	0.0005698	3.1148	15714000	17490000	10310000	15826000	12143000	10582000
A0A0G2K9Y5	22.1	57.926	515	0	34.785	554040000	563720000	481590000	631890000	302350000	500380000
A0A0G2KA48	6.1	46.685	408	0.0027203	2.6163	3401500	9576500	2858800	19871000	7620600	8780200
A0A0G2KAH2	4.2	138.17	1237	0.00057045	3.1344	180730000	141100000	179550000	123010000	169160000	144290000
A0A0G2KAK2	17.1	72.372	638	0	14.198	83695000	64347000	48456000	87222000	38690000	29892000
A0A0G2KAM4	18.5	53.881	492	0	16.223	195960000	150430000	154750000	154740000	273220000	183890000
A0A0G2KAQ5	82.2	29.789	264	0	272.16	9967700000	12017000000	12143000000	13037000000	11221000000	15775000000
A0A0G2KB63	66.3	33.168	297	0	323.31	4932200000	3663000000	4251900000	5045900000	4615100000	5211200000
A0A0H2UH99	24.4	17.676	156	0	8.0763	49764000	58431000	23726000	52515000	40687000	108390000
A0A0H2UHA6	12.2	27.884	246	0	3.9022	7051600	20640000	22141000	16007000	101990000	37176000
A0A0H2UHG7	35.6	13.241	118	0	11.378	318250000	246810000	233430000	216520000	252790000	206750000
A0A0H2UHH3	16.8	77.506	710	0	22.088	247110000	147940000	173910000	174630000	132740000	171330000
A0A0H2UHI2	16.6	40.96	368	0	5.4595	109690000	52177000	105490000	86447000	82049000	99105000
A0A0H2UHI5	36.5	45.481	408	0	12.852	151600000	331180000	144710000	327140000	109030000	237570000
A0A0H2UHM3	50.6	38.432	346	0	76.604	178520000	1118700000	844220000	932760000	734870000	1058400000
A0A0H2UHP9	34.6	23.545	208	0	21.57	222690000	168380000	229290000	258100000	224140000	221740000
A0A0H2UHQ8	24.6	15.379	134	0	31.024	78718000	18544000	69452000	16757000	30587000	30939000
A0A0H2UHR5	11	46.213	409	0	8.1597	170150000	152200000	120090000	81687000	127090000	107410000
A0A0H2UHR7	34.1	287.3	2693	0	323.31	3648000000	3832000000	4085100000	5468300000	4602700000	3784000000
A0A0H2UHS3	24.5	42.308	379	0	62.634	333910000	136680000	132980000	152990000	247840000	176740000
A0A0H2UHT6	49.7	17.587	151	0	20.936	293650000	243860000	185610000	240620000	224480000	249500000
A0A0H2UI06	11.2	38.124	329	0	9.0129	106230000	25736000	50568000	55124000	38282000	115940000
A0A0H2UI11	20	6.2754	50	0	10.391	67602000	88679000	57033000	54382000	61559000	101920000
A0A0H2UI21	44.2	71.013	626	0	135.54	6734800000	4517800000	5423000000	5312400000	6196800000	6509100000
A0A0K1W396	9.6	10.785	94	0.0089641	1.9861	30841000	140210000	114070000	75352000	126070000	130050000
A0A0K2SUC6	14	13.796	114	0.0085384	2.0244	7072700	16042000	6057100	17750000	0	0
A0A0U1RRQ1	15.2	7.692	66	0	5.0542	702030000	667910000	830480000	757310000	934340000	838210000
A0A0U1RRV5	7.6	151.16	1349	0	14.126	194120000	130610000	135490000	96238000	53287000	100120000
A0A0U1RRV7	30.6	14.203	124	0	10.888	174110000	129480000	151570000	165660000	126020000	113810000
A0A140TA99	46.2	13.039	117	0	15.257	63028000	15296000	68594000	64149000	50225000	103170000
A0A140TAA4	19.8	95.881	868	0	35.279	226560000	135920000	151320000	202670000	65464000	79659000
A0A140TAB4	21.5	39.07	368	0	36.191	404720000	271330000	303250000	270050000	256440000	201910000
A0A140TAE6	47.7	40.334	373	0	217.94	624480000	445300000	636510000	675520000	500290000	364990000
A0A140TAH5	17.5	49.526	434	0	15.449	128910000	95276000	106740000	75713000	70999000	106250000
A0A140TAI1	7	62.014	582	0	7.399	63987000	33585000	41712000	42529000	40105000	16597000
A0A140TAI3	22.5	32.322	293	0	9.6507	202000000	132040000	144080000	90145000	59924000	111830000
A0A140TAI6	30.5	12.254	105	0	8.531	2710600000	1920200000	2091600000	1299600000	1077800000	3798900000
A0A140UHX6	31.6	268.02	2329	0	168.17	860680000	544060000	419860000	723710000	403370000	562400000
A0A1B0GWV4	31.9	5.4384	47	0.0065823	2.0874	152680000	135800000	126990000	171350000	88083000	98090000
A0JN30	22.5	20.709	182	0	5.2164	85121000	31047000	80386000	36613000	45999000	48121000
A0JPJ7	31.1	44.535	396	0	21.828	593390000	359490000	567260000	443580000	417520000	501340000
A0JPM9	27.4	29.187	259	0	12.814	90516000	114380000	90957000	104390000	79880000	80300000
A0JPQ4	76.1	52.831	477	0	323.31	7011900000	6009900000	7884700000	8083500000	7463500000	7545900000
A0N4E8	29.4	13.936	126	0	8.6022	59146000	57792000	48302000	52777000	44473000	124630000
A1L108-2	24.8	11.235	101	0.00057013	3.1248	34241000	39087000	45487000	55038000	75024000	67151000
A1L114	66.9	60.504	550	0	261.68	1960800000	2350600000	2218800000	2268700000	2318400000	3108900000
A1L1J4	27	61.18	538	0	37.892	322000000	190730000	229330000	311530000	315970000	316380000
A1L1J8	39.1	23.674	215	0	10.124	186910000	228670000	213630000	210840000	221410000	214130000
A1L1L6	8.1	72.156	631	0	5.7208	45589000	50067000	51764000	46825000	26958000	51248000
A1L1M0	36.5	40.605	351	0	124.12	765970000	805800000	843660000	833180000	691450000	980130000
A2IBE0	5.9	37.525	337	0.0027115	2.5773	6792000	21261000	9406500	22011000	0	60828000
A2RRU1	27.5	84.071	738	0	123.3	2246600000	1666700000	1773600000	1528200000	1057700000	2107800000
A2RUW1	18.2	30.314	274	0	7.5152	114110000	57376000	27711000	61632000	29270000	74467000
A2VD12	24.7	80.275	722	0	77.469	400990000	277500000	338980000	263030000	247760000	207640000
A6HIS0	83.8	19.091	167	0	126.29	673910000	1160000000	942640000	1080700000	847150000	877760000
A6ZIQ8	15.8	33.276	297	0	126.76	386940000	232200000	364290000	552510000	341740000	290630000
A8USQ2	14.2	17.261	148	0.0011044	2.7769	0	0	5005000	0	6902600	0
A9CMB7	16.6	57.126	501	0	7.5666	55995000	67246000	59826000	43908000	73983000	79463000
A9UMV8	60.5	14.045	129	0	244.44	21095000000	17366000000	19676000000	16927000000	17316000000	17952000000
A9UMV9	83.9	12.5	112	0	79.033	6961000000	5448100000	5466200000	6119500000	6252900000	5048300000
A9UMW1	27	25.51	222	0	15.19	378730000	173780000	191330000	199310000	245510000	146140000
A9UMW2	42.2	9.2547	83	0	21.965	867880000	877930000	1033600000	995120000	1056700000	977900000
A9YUA5	50.2	34.452	289	0	323.31	85088000000	87665000000	90943000000	108870000000	77473000000	92987000000
B0BMS8	62.2	19.854	172	0	8.0061	87125000	3445600	24640000	0	0	0
B0BMT0	88.1	42.009	377	0	5.5265	677510000	150480000	345110000	111230000	257600000	75715000
B0BMT9	6.4	50.201	450	0	4.5212	70741000	31189000	33054000	75787000	36340000	55971000
B0BMW0	50.2	23.897	215	0	40.757	391440000	287050000	334190000	343310000	328290000	241860000
B0BMW2	73.9	27.249	261	0	323.31	6485600000	4775000000	6073500000	6750400000	6016100000	5700500000
B0BMW4	19.8	45.663	394	0	9.6185	168250000	108920000	137140000	70088000	152290000	128820000
B0BMW5	56.6	16.556	152	0	18.548	0	0	0	0	0	0
B0BMY7	17.8	39.472	349	0	23.575	188960000	185290000	241920000	233760000	156790000	202270000
B0BN18	27.9	16.58	154	0	4.4363	42702000	33508000	28218000	31445000	25320000	121760000
B0BN30	5.4	41.592	389	0	3.8491	105460000	59115000	48900000	27223000	90599000	49375000
B0BN52	41.9	33.528	303	0	187.64	2977400000	2902200000	2810800000	2944100000	2804200000	3715200000
B0BN74	17.6	23.575	210	0.00057471	3.2417	13849000	5425800	0	20633000	13293000	0
B0BN81	38.7	22.906	204	0	33.271	525700000	500290000	439680000	540830000	348530000	469880000
B0BN85	7.7	38.09	336	0.0011093	2.8118	0	2980200	0	4822400	0	0
B0BN93	16.2	42.817	376	0	11.44	63364000	45884000	45722000	88657000	49797000	70296000
B0BN94	23.2	15.625	138	0	6.6154	11518000	0	13238000	9717400	12445000	5880900
B0BNA7	17.2	36.46	325	0	9.2339	44458000	51190000	35555000	22257000	15760000	33692000
B0BNB9	19.9	49.094	458	0	10.35	142800000	104400000	103850000	188100000	128870000	80945000
B0BNC0	79	47.473	419	0	323.31	180010000000	144920000000	148760000000	176700000000	128690000000	180840000000
B0BNC9	18.3	37.548	350	0	15.972	98387000	89233000	93517000	25302000	113480000	23320000
B0BNE5	73	31.363	282	0	188.43	1217200000	898630000	1224700000	1512500000	750570000	1282500000
B0BNE6	50.5	23.97	212	0	91.665	3575700000	2338200000	3305400000	3265600000	2931700000	3422200000
B0BNJ1	26.3	21.624	198	0	4.5263	35412000	25976000	35395000	20492000	33144000	54034000
B0BNJ4	22.8	27.676	254	0	4.9588	61277000	42094000	44201000	81759000	50771000	73250000
B0BNK1	33.3	23.425	216	0	5.2892	70574000	51731000	50051000	47556000	56886000	51017000
B0BNK6	37.4	42.781	390	0	140.52	2603200000	1293000000	2439300000	2400200000	2278300000	1967700000
B0BNL2	22.4	18.332	165	0	4.1044	70889000	87225000	73791000	51315000	77520000	91216000
B0BNM1	28	30.89	282	0	32.051	408610000	494110000	362340000	733060000	426780000	540810000
B0BNM7	5.8	30.744	274	0.0089374	1.9725	26643000	20758000	7379400	0	14871000	11625000
B0BNN3	73.9	28.299	261	0	323.31	2096900000	2059600000	1639900000	2457100000	1744800000	2155700000
B0K008	30.1	12.746	113	0	12.429	39405000	38819000	50583000	28775000	14423000	51901000
B0K010	42.3	14.092	123	0	26.064	174530000	199000000	137960000	100600000	120890000	200890000
B0K017	6.2	39.375	370	0.0032485	2.5577	20542000	7953400	6188100	4411400	4577100	0
B0K020	55.6	12.097	108	0	172.66	4202400000	2331600000	2563300000	2590800000	2536300000	2549600000
B0K031	41.9	30.313	260	0	37.978	700140000	683700000	606200000	741080000	577470000	656300000
B0K036	12.7	13.312	118	0	3.5189	5348600	0	3085800	11220000	4501400	9646300
B0LPN4-2	39.7	562.33	4947	0	323.31	9139500000	8463700000	8634400000	9817000000	8308200000	11111000000
B1H216	99.3	15.328	142	0	323.31	172870000000	164310000000	189020000000	227210000000	144340000000	196290000000
B1H230	3.2	39.31	347	0.0089419	1.9774	9802700	12201000	12987000	22885000	22104000	6001700
B1H267	10.6	46.793	404	0	5.7991	30691000	2317700	0	9011600	5182200	752550
B1H271	21.7	35.185	318	0	33.127	185700000	81203000	131030000	211590000	242520000	172710000
B1PLB1	5.4	41.238	386	0	3.986	59592000	36730000	44883000	21552000	16482000	40920000
B1PRL5	29	41.093	362	0	58.562	507180000	499990000	509740000	704700000	462390000	631310000
B1WBM0	4.4	25.215	226	0	6.0637	73074000	63310000	56392000	66628000	63239000	48435000
B1WBS4	10.4	39.124	336	0	5.7688	46592000	22620000	31374000	17830000	21233000	11587000
B1WBY5	13.1	63.204	559	0	7.9816	45067000	101460000	87165000	53291000	103670000	92912000
B1WC21	6	75.38	685	0	4.6927	39547000	2746500	11440000	6573800	1673400	0
B1WC26	10.6	40.051	359	0	5.089	23789000	61959000	17514000	49635000	25406000	26352000
B1WC34	13.7	59.218	525	0	9.0385	79742000	42864000	72156000	69593000	47138000	69820000
B1WC61	43	68.842	625	0	167.7	2401700000	1765900000	2247900000	1978000000	2058400000	2230500000
B2GUV5	28	13.71	118	0	10.645	24540000	8272300	6738200	6383800	0	0
B2GUX5	14.5	33.81	297	0	6.373	64576000	22556000	32363000	7878900	0	22840000
B2GUZ5	17.5	32.909	286	0	8.0935	72337000	17590000	55217000	108230000	32614000	19901000
B2GUZ6	37.4	43.605	396	0	73.415	1241000000	1009200000	1123300000	1118700000	1029400000	1189200000
B2GV06	56.7	56.203	520	0	323.31	15986000000	17297000000	20100000000	20261000000	19881000000	16556000000
B2GV15	44.6	53.273	482	0	110.26	4352500000	2369800000	1939200000	2392600000	2202600000	2244400000
B2GV54	17.4	45.821	408	0	7.5545	44332000	53368000	34294000	28891000	40926000	61608000
B2GV57	13.3	60.917	550	0	11.038	48169000	394780000	151800000	117940000	192450000	175810000
B2GV65	34.9	11.43	106	0	14.667	89642000	15026000	34511000	115060000	47491000	0
B2GV73	19.7	20.535	178	0	4.5731	100890000	129690000	91640000	138710000	117520000	107930000
B2GV75	14.2	58.804	535	0	29.03	42107000	71698000	81683000	126250000	111380000	110700000
B2GV92	36.9	18.721	160	0	17.668	228600000	173720000	191600000	208660000	96022000	215520000
B2GVB1	9	10.035	89	0.0037716	2.5229	196470000	125160000	105060000	134870000	135660000	90802000
B2RYG6	36.9	31.27	271	0	36.349	159070000	153270000	169150000	189270000	209780000	154450000
B2RYK3	26.3	28.128	262	0	23.904	283490000	192590000	256170000	147730000	198130000	229350000
B2RYM3	12.4	100.59	904	0	20.611	74194000	59029000	149390000	82308000	58138000	79511000
B2RYN9	17.5	17.12	154	0	4.5324	58688000	32709000	17547000	12778000	30545000	37282000
B2RYP4	9.1	58.53	519	0.0051573	2.1934	0	0	0	4844200	14890000	6057000
B2RYP5	16.2	49.165	450	0	9.9773	111320000	30038000	40981000	93385000	56418000	84041000
B2RYQ2	3.1	36.617	323	0.0011074	2.8047	0	13191000	14665000	13861000	12458000	0
B2RYQ5	53.8	12.259	104	0	31.669	174950000	63897000	94830000	117190000	98426000	74518000
B2RYQ8	8.5	12.441	106	0.00057078	3.1462	43958000	52707000	32322000	34829000	37200000	37706000
B2RYR8	58.2	24.205	208	0	59.429	691620000	505790000	468170000	529050000	507610000	567500000
B2RYS0	30.1	9.3529	83	0	12.212	2728400000	2095500000	2411800000	2415200000	2372100000	1743200000
B2RYS2	82.9	13.558	111	0	323.31	24003000000	22293000000	22527000000	24018000000	24476000000	24155000000
B2RYS8	58.6	21.959	186	0	181.1	7790200000	5689700000	6569300000	7131900000	6107900000	7444600000
B2RYT5	69.9	12.651	113	0	87.075	1585800000	1273700000	1388600000	1655400000	1635800000	1412600000
B2RYU0	18.1	11.842	105	0	5.5368	84292000	32669000	65911000	68288000	61162000	45902000
B2RYU2	45.5	17.845	165	0	18.268	300390000	200660000	212000000	216520000	155970000	143130000
B2RYW3	81	21.892	179	0	323.31	6998100000	7437200000	7743400000	7811100000	7547900000	8665300000
B2RYW4	39.5	12.735	119	0	9.5459	23842000	24646000	25061000	3440400	59142000	17281000
B2RYW8	10.5	8.5498	76	0.005618	2.1282	124840000	148480000	171990000	194320000	129690000	79724000
B2RYW9	50.2	34.581	313	0	139.06	1021900000	863360000	922250000	779400000	885750000	799830000
B2RZ24	66.4	47.387	438	0	323.31	13036000000	9282200000	10582000000	13090000000	11719000000	12761000000
B2RZ27	31.2	10.477	93	0.00057405	3.2266	56450000	85443000	152740000	0	53083000	133200000
B2RZ37	24.3	21.431	189	0	51.205	856650000	808820000	1004900000	1108200000	938750000	1093700000
B2RZ72	23.2	19.667	168	0	8.0537	161560000	140400000	209330000	179890000	171130000	187100000
B2RZ77	17.8	24.203	202	0	6.1985	101800000	44088000	72623000	53097000	21462000	20604000
B2RZ78	24.2	20.468	182	0	6.9595	37627000	104830000	64202000	66151000	76196000	94101000
B2RZ79	28.1	17.967	167	0	7.6963	111630000	126930000	126710000	78909000	87176000	79103000
B2RZA9	48.7	17.861	154	0	48.159	413690000	291050000	326140000	401360000	157120000	285940000
B2RZD1	15.6	9.9884	96	0.005144	2.177	27823000	5476000	11773000	20262000	13741000	0
B2RZD4	35.9	13.293	117	0	8.0302	114370000	146210000	110970000	180170000	173540000	138550000
B2RZD6	56.1	9.3267	82	0	66.964	15905000000	11929000000	11875000000	15181000000	13655000000	14289000000
B2RZD7	34.6	9.3787	78	0	3.7064	5278000	20302000	28093000	8784600	13659000	34363000
B3DM95	22.5	11.559	102	0.008991	2.0015	5044700	2619300	3949900	2390300	14458000	681210
B3GNI6-3	11.1	48.964	425	0	12.291	70034000	72005000	52466000	85463000	45144000	85094000
B3SVE9	14.6	36.122	308	0	10.447	131850000	116930000	209530000	159020000	98933000	204610000
B3Y9H3	46.3	11.075	95	0	75.805	496740000	402340000	393630000	346230000	695980000	355950000
B4F768	35.5	62.951	572	0	139.83	3545700000	2247500000	2417600000	1890100000	2168400000	1962400000
B4F772	7.6	94.22	838	0.00057637	3.2631	26358000	42141000	7042200	2927400	28456000	32706000
B4F789	57.1	25.66	224	0	45.594	314820000	393020000	357250000	679280000	558620000	418780000
B4F793	8.3	158.93	1460	0	6.6514	132990000	87525000	92211000	47648000	73669000	46957000
B4F795	5.2	79.896	705	0	4.1176	39988000	44265000	51559000	52490000	73545000	59425000
B4F7A1	27.9	12.03	104	0	12.071	101760000	97649000	56272000	77235000	86490000	87096000
B4F7A3	14	18.955	172	0.0011086	2.8113	4062500	10007000	2524100	1873600	6520000	10493000
B5DEF6	20.8	119.27	1069	0	33.906	226290000	158740000	178000000	204590000	91904000	233750000
B5DEH2	29.2	37.71	339	0	15.557	159400000	168610000	188450000	137420000	202060000	147440000
B5DEH4	11.2	56.435	507	0	6.058	53891000	17691000	25065000	35403000	15080000	10892000
B5DEL8	71.7	12.7	106	0	218.03	5424400000	4683300000	5298900000	6086400000	5835100000	5193600000
B5DEL9	50.5	22.127	194	0	42.077	308390000	229110000	286150000	221490000	198040000	241600000
B5DEN4	76.2	36.45	332	0	323.31	21592000000	22713000000	24298000000	31073000000	25191000000	33777000000
B5DEN5	30.7	24.675	225	0	51.28	297070000	202580000	220850000	153660000	119260000	139020000
B5DEP0	27.2	21.469	180	0	16.729	174230000	166320000	90802000	118790000	185200000	81427000
B5DEP1	19.6	21.7	189	0	6.2149	33859000	52955000	61348000	71451000	80317000	105310000
B5DF46	29.8	27.708	242	0	44.681	247040000	266270000	220060000	307350000	239160000	280420000
B5DF57	8.4	76.5	689	0	12.572	15462000	4222800	0	8926700	5624000	14667000
B5DF63	23	86.02	749	0	98.58	501510000	511200000	627590000	573880000	579600000	1013600000
B5DF65	65	22.094	206	0	118.84	1438200000	1006800000	1167900000	1093900000	852510000	1352600000
B5DF91	17.8	36.169	326	0	8.414	68296000	24331000	59068000	26000000	37937000	43716000
B5DFC8	8.8	105.43	911	0	14.083	108470000	63986000	47019000	11681000	12087000	49771000
B5DFC9	16.8	152.97	1396	0	28.013	310290000	177880000	325820000	205120000	307760000	157550000
B5DFD8	45.6	12.8	114	0	4.8832	136930000	92735000	97654000	107780000	39590000	33542000
B5DFF7	28.1	20.468	185	0	11.391	86159000	137250000	100880000	144690000	116320000	158480000
B5DFG2	42.2	61.984	571	0	64.005	540500000	431760000	384810000	362970000	375530000	183560000
B5DFG4	75.7	18.618	169	0	123.27	672890000	985790000	973450000	933970000	856890000	721880000
B5DFL0	34.1	53.362	499	0	59.187	763090000	549290000	378200000	528750000	416150000	649390000
B5DFN3	33.1	16.33	136	0	9.3177	157330000	107760000	128900000	107490000	204720000	146800000
B5DFN4	9.7	17.326	154	0.0056208	2.1322	13613000	0	0	0	0	0
B6DTP5	21.3	69.111	614	0	16.072	254650000	174080000	167150000	133770000	130240000	161900000
B6DYP8	40.3	25.319	221	0	20.243	622540000	273490000	476140000	318240000	302870000	360150000
B6DYQ0	58.8	25.493	226	0	87.357	1857800000	1239700000	1258600000	1161600000	1062500000	1108500000
B6DYQ2	87.6	25.702	218	0	274.5	7267700000	7374500000	9122600000	6765600000	8488200000	10729000000
B6DYQ5	29	27.669	241	0	30.898	229040000	234770000	103330000	139380000	141410000	239350000
B6DYQ7	27.6	23.439	210	0	86.107	972310000	704760000	944930000	915330000	1007600000	1156500000
B6DYQ9	24.2	27.439	244	0	6.8918	11428000	30471000	9425500	68800000	41826000	207660000
C0JPT7	32.9	280.49	2639	0	276.22	3638900000	883030000	1487700000	957490000	814970000	652490000
C0KUC6	39	44.382	387	0	29.333	564190000	460440000	435230000	367950000	488390000	482790000
C5H4P9	19.1	53.659	451	0	10.094	35763000	41765000	48397000	35895000	34173000	47449000
C5NMH2	25	61.789	549	0	23.14	196800000	235520000	207690000	234510000	119850000	147640000
C6ZII9	32.5	35	320	0	32.222	224000000	221830000	230280000	215210000	210350000	320090000
D3Z802	14.1	192.28	1692	0	27.159	45137000	104160000	68401000	98494000	171030000	117190000
D3Z874	81.4	47.485	440	0	279.61	4295400000	4280400000	3653000000	4970700000	4255100000	4766600000
D3Z881	1.2	140.36	1245	0.0016502	2.7388	8070100	11453000	8133300	10118000	4248600	8483200
D3Z8D7	31.3	13.006	115	0	3.8322	117400000	98300000	56414000	77038000	68919000	116940000
D3Z8P1	18.6	12.707	113	0	5.441	73092000	66379000	69138000	36296000	50915000	61660000
D3Z900	7.7	38.239	338	0.00057537	3.2553	26648000	57587000	51323000	51176000	25226000	52940000
D3Z941	4.9	101.58	902	0	5.1239	381400000	808890000	519900000	1277000000	1153800000	960270000
D3Z952	10.3	20.771	185	0	4.5812	187500000	81691000	49171000	79890000	41001000	31279000
D3Z9E1	5.4	94.504	900	0	4.8923	33005000	10164000	8128700	2648100	9749800	0
D3Z9I1	35.2	11.928	108	0	10.645	173840000	113970000	165300000	151350000	185400000	186330000
D3Z9L0	16.1	54.258	490	0	27.055	169330000	104600000	170600000	214390000	167120000	124720000
D3Z9R8	31.7	6.9142	60	0	13.915	1769700000	1178300000	1758900000	1330600000	1261500000	1640900000
D3Z9Z0	11.2	187.12	1707	0	26.866	73778000	95406000	71017000	134620000	34220000	83778000
D3ZA84	38.2	271.68	2542	0	323.31	2924300000	1967100000	2186800000	2359300000	1799200000	2013700000
D3ZA85	24.9	28.367	253	0	13.717	323640000	299120000	276720000	201280000	208900000	291530000
D3ZA93	60.7	15.27	140	0	24.162	820230000	690830000	805480000	987290000	670930000	1117000000
D3ZAB3	13.4	13.264	119	0.008933	1.9664	2033500	0	8526700	0	0	0
D3ZAF6	47.7	10.452	88	0	46.991	15470000000	13402000000	14614000000	11989000000	13906000000	17971000000
D3ZAN3	8.9	90.571	797	0	10.797	94425000	33791000	115760000	120560000	105720000	75254000
D3ZAP9	31.3	38.066	351	0	36.738	488080000	478770000	411440000	401820000	354330000	441300000
D3ZAQ0	27.8	16.344	151	0	15.587	159070000	114530000	146740000	122130000	91002000	204140000
D3ZAS1	18.9	30.871	291	0	4.0449	9011700	27109000	7031200	39162000	36425000	18641000
D3ZB30	7.7	56.935	530	0	4.7447	48325000	22576000	43810000	6174300	14105000	23152000
D3ZB81	12.8	35.226	320	0	8.6543	175480000	265010000	133960000	273030000	296020000	278510000
D3ZBE5	5	34.529	302	0.009901	1.9249	17057000	3935400	10909000	9494600	12141000	3605600
D3ZBM3	21.3	47.551	422	0	14.847	224100000	154290000	186010000	164530000	167930000	108780000
D3ZBN0	33.8	22.649	222	0	12.915	258680000	397940000	414630000	128980000	267390000	258950000
D3ZBS2	16.1	99.066	887	0	66.871	246110000	346790000	249690000	386940000	389190000	397130000
D3ZC54	11.1	13.13	117	0.0046778	2.2376	0	0	0	0	0	0
D3ZC55	4.3	74.829	675	0.0065756	2.0766	5614700	33261000	0	0	0	0
D3ZC56	0.5	847.2	7512	0.0027278	2.6481	59767000	50958000	201720000	11345000	4605600	67046000
D3ZCA0	37.5	30.104	275	0	19.059	212650000	136700000	172070000	146930000	138010000	132690000
D3ZCR3	45.1	24.677	213	0	55.493	1715000000	1046700000	1194500000	1259200000	783590000	870240000
D3ZCV0	87	103.83	894	0	323.31	108900000000	114990000000	125490000000	135230000000	122920000000	139980000000
D3ZCZ9	65.5	13.04	116	0	148.13	1350300000	1317100000	1195700000	1135200000	1042700000	1901900000
D3ZD09	87.2	10.071	86	0	185.25	16326000000	18201000000	18230000000	18847000000	16914000000	21909000000
D3ZD11	12.4	24.973	226	0	4.7159	44961000	20167000	34516000	15884000	0	9893500
D3ZD23	3.5	67.3	599	0.00058072	3.373	20428000	12358000	21216000	28443000	16282000	17595000
D3ZDI7	22.6	56.336	486	0	20.793	56661000	102900000	97661000	103630000	99821000	111110000
D3ZDK7	33.6	34.6	321	0	16.628	260070000	188540000	209540000	207910000	180540000	265950000
D3ZDQ9	45.7	43.156	387	0	116.58	1808100000	1669500000	1640300000	1680300000	1559300000	1377000000
D3ZE15	72.2	16.776	144	0	226.71	8614800000	6150100000	7425400000	6773900000	6759900000	6910000000
D3ZEG8	19.5	29.873	267	0	7.4211	20584000	15991000	24193000	0	15248000	4511900
D3ZEH6	30.5	23.092	210	0	9.2001	99621000	323010000	115390000	139940000	219630000	357820000
D3ZEP5	18.6	10.581	97	0.002713	2.5803	0	0	0	0	0	0
D3ZEY0	19.6	173.5	1530	0	73.953	505610000	425870000	465300000	483050000	346570000	363630000
D3ZF11	12.8	16.39	156	0	6.8298	31002000	0	28880000	24091000	19687000	23529000
D3ZF13	23.7	17.514	156	0	92.464	7566000000	3754700000	5083200000	4686800000	4029500000	3502200000
D3ZF77	62	37.194	324	0	144.56	1190900000	1258000000	1547900000	1133300000	1314200000	2093800000
D3ZFH5	8.6	92.368	826	0	10.759	183910000	147930000	116060000	98392000	93570000	125880000
D3ZFQ8	40.5	35.434	326	0	323.31	16906000000	15868000000	17506000000	20143000000	17424000000	16965000000
D3ZFR9	13.2	36.407	334	0	3.6425	87811000	69654000	50349000	57584000	24573000	68320000
D3ZFY8	50.3	16.355	147	0	9.7094	357360000	316520000	318210000	277150000	125930000	199350000
D3ZG43	56.4	30.226	264	0	276.9	13564000000	12602000000	13140000000	13985000000	13255000000	15211000000
D3ZGP9	23.2	34.366	311	0	10.471	26021000	102000000	91000000	89890000	80474000	422060000
D3ZH23	25.4	15.194	134	0.0011148	2.8679	10747000	11687000	13194000	30785000	31808000	16010000
D3ZH41	16.9	36.315	326	0	7.8898	96924000	48078000	48968000	25588000	30358000	30916000
D3ZH76	19.9	83.366	788	0	39.25	328450000	106340000	172880000	267600000	148060000	102670000
D3ZHV1	2.5	73.539	649	0.0027263	2.6395	211470000	266710000	234310000	174880000	274800000	284310000
D3ZI42	1.1	84.087	728	0.0089731	1.9884	210970000	262400000	175390000	173980000	136980000	305590000
D3ZIC4	20	111.39	993	0	52.577	312180000	265760000	347830000	459730000	214380000	336060000
D3ZIL6	35.5	31.779	296	0	154.56	1147300000	973980000	2096400000	769350000	1340000000	1238600000
D3ZJB1	21.7	18.694	166	0	15.409	349770000	212480000	214790000	180760000	196560000	96766000
D3ZJW6	32.5	13.063	117	0.0047071	2.2811	26314000	30589000	70946000	668880000	20568000	33826000
D3ZJX5	26.9	39.854	353	0	38.349	476430000	395340000	430710000	443000000	363420000	421120000
D3ZJY1	21	30.236	257	0	6.7741	12851000	19869000	43766000	18145000	19950000	28231000
D3ZJZ0	9	21.185	189	0	5.3048	45150000	19579000	9272400	6404000	4337000	32304000
D3ZK34	26.5	13.466	117	0	4.0901	182290000	102670000	114020000	77953000	148230000	43020000
D3ZKG1	38.5	92.035	833	0	323.31	2193200000	1499400000	1216900000	1403100000	1463400000	1666900000
D3ZKG5	17.5	41.701	365	0	5.4428	40700000	88170000	55645000	65479000	62245000	51130000
D3ZKT8	7	22.988	199	0.0011099	2.8133	24836000	15351000	31120000	33469000	0	10630000
D3ZKU6	8.9	68.415	593	0	21.172	11505000	59290000	13552000	34765000	51946000	82605000
D3ZL10	4.7	246.79	2264	0	8.8387	59406000	42828000	26470000	57013000	14211000	22905000
D3ZL85	31.8	31.129	274	0	41.742	334210000	256220000	230910000	301680000	248550000	291110000
D3ZLA3	15	59.685	533	0	10.944	187110000	97752000	140440000	146120000	213070000	156900000
D3ZLC1	7.6	68.85	616	0.00056529	3.0277	48881000	11939000	33462000	17642000	4430900	8997600
D3ZLH9	6	46.512	402	0.0047443	2.3558	18831000	19601000	18574000	4660500	0	9166200
D3ZLT1	73	16.568	137	0	91.646	2454800000	2174600000	2166400000	3279400000	3566700000	2819500000
D3ZM07	13.8	17.918	160	0.0037473	2.4776	1922300	2006100	3855700	0	0	1530700
D3ZM09	8.3	58.286	518	0	6.8473	104680000	50855000	53686000	61440000	54278000	46330000
D3ZM60	6.6	122.13	1096	0	6.9629	46664000	22579000	44787000	20003000	42845000	57845000
D3ZM69	6.1	110.71	996	0	5.2362	20969000	511240000	2630400000	0	895200000	2182100
D3ZM91	13.4	53.597	470	0	11.594	55371000	28735000	33903000	13757000	12129000	28915000
D3ZME7	4.3	27.065	234	0.0037695	2.5169	0	3937200	0	6462100	4399800	4808300
D3ZMR9	4.3	23.39	209	0	4.1379	9502200	0	0	0	0	7319800
D3ZMY7	4.9	67.76	586	0.0011123	2.8518	0	5668500	0	11513000	0	6065600
D3ZN37	1.8	158.03	1354	0.00056883	3.0985	11800000	11414000	8185500	10504000	4411900	3320200
D3ZNQ6	43.7	20.9	183	0	12.277	167480000	152000000	157920000	200400000	84150000	224270000
D3ZP47	75.8	14.01	124	0	20.875	618100000	558640000	479630000	568920000	488910000	638460000
D3ZPF0	10.4	31.767	288	0.00056948	3.1136	0	0	9915700	12216000	6544300	2191700
D3ZPL2	17.1	11.325	105	0	23.727	84069000	19147000	42705000	42657000	0	30052000
D3ZPR0	8.2	110.21	971	0	16.293	11558000	17305000	5439700	0	0	18181000
D3ZQL7	11.9	23.546	218	0.00057703	3.2866	133670000	54533000	87187000	66873000	29147000	79968000
D3ZQN7	34.9	197.39	1786	0	270.37	3025400000	2114200000	1921700000	1781700000	1962600000	2058600000
D3ZQT0	13.3	35.866	332	0.0060914	2.0984	8037600	0	9735200	0	209040000	0
D3ZRH1	15	48.023	433	0	6.9612	108950000	63404000	29670000	62729000	90451000	64681000
D3ZRL3	19.3	16.56	150	0	3.7905	29421000	36255000	18915000	26839000	33225000	19412000
D3ZRM9	34.1	24.202	211	0	53.193	626630000	451980000	379510000	489270000	420590000	444940000
D3ZS35	4.7	54.029	494	0	5.4353	6679300	0	0	15284000	0	0
D3ZS58	68	10.844	97	0	24.441	4432200000	4026800000	4492700000	4262000000	3635500000	4680500000
D3ZS75	14.5	8.7862	76	0.0027293	2.6517	107350000	88714000	87000000	132580000	126740000	87828000
D3ZSF3	17.8	16.475	152	0	16.765	1326600000	712840000	1120600000	945370000	1199000000	1101400000
D3ZSG3	16.2	39.207	345	0	7.0763	157730000	92471000	76622000	93035000	54646000	67449000
D3ZT71	16.4	46.734	434	0	37.085	174630000	176560000	151600000	223290000	241770000	192480000
D3ZT90	28.6	49.713	447	0	57.339	429420000	321150000	245820000	380020000	387130000	415890000
D3ZT98	15.5	12.297	110	0	3.5538	49569000	31373000	0	0	20965000	0
D3ZTE0	5.4	65.843	595	0.00058445	3.4455	11081000	24295000	5481700	0	4864500	22652000
D3ZTG5	1.2	224.12	2000	0.0037453	2.472	363440000	269360000	330900000	459800000	354140000	359020000
D3ZTN1	22.9	24.599	214	0	4.0186	12190000	21190000	47313000	65732000	68238000	44837000
D3ZTN2	36.8	12.572	106	0	9.5842	139430000	64978000	60328000	123370000	85649000	60511000
D3ZTW7	6.4	34.192	298	0.0037413	2.4668	11972000	29015000	11672000	12489000	5585600	21442000
D3ZTX0	4.4	25.479	226	0	4.975	30813000	25570000	24555000	11160000	35932000	10057000
D3ZU74	10.5	68.362	612	0	13.05	84331000	55890000	47844000	65263000	37948000	38477000
D3ZUF9	23.7	108.54	954	0	30.752	331410000	170400000	189270000	131530000	146480000	267560000
D3ZUL3	36.3	108.8	1025	0	323.31	4661700000	4022700000	3321800000	2611300000	3547700000	3987200000
D3ZUV3	7.6	65.348	589	0	3.6227	21333000	28634000	20578000	6095800	5524300	13304000
D3ZUX5	49.8	26.434	227	0	126.25	3968800000	2909400000	3444600000	2927400000	2986600000	3437000000
D3ZUX7	52.3	65.265	583	0	110.19	1102400000	1235000000	744310000	1218000000	1462400000	1251300000
D3ZUY0	16.5	36.195	334	0	4.1764	8676700	20172000	20384000	20284000	30512000	36926000
D3ZUY8	9.4	107.67	977	0	3.5548	19578000	0	12795000	11468000	7077800	14104000
D3ZV91	7.3	37.914	354	0	7.1511	49768000	20420000	28008000	15928000	17865000	0
D3ZVB7	27.5	34.069	298	0	174.94	1096200000	446990000	655100000	320130000	506040000	163670000
D3ZVM5	20.9	76.194	685	0	44.156	195270000	153570000	162360000	176280000	138300000	208150000
D3ZVQ0	18.5	95.778	858	0	20.869	346390000	238230000	282460000	289920000	504970000	136460000
D3ZVR9	26.6	62.204	567	0	25.486	478980000	379630000	280060000	448930000	307750000	320750000
D3ZVS2	50.5	50.732	463	0	78.332	1194500000	1097300000	356910000	809180000	1014200000	658240000
D3ZW08	38	54.852	484	0	46.281	456240000	384510000	463620000	513440000	361690000	528920000
D3ZW55	43.4	21.927	198	0	11.135	91340000	77715000	37980000	83720000	92071000	65169000
D3ZWA8	4.8	75.401	671	0.00057504	3.2424	16870000	7974900	9937600	22589000	0	0
D3ZWC6	44.5	58.292	539	0	77.567	550750000	782940000	597730000	636620000	706770000	612970000
D3ZX38	17.2	14.255	122	0	4.6386	33338000	12685000	45406000	19015000	17141000	18794000
D3ZXA6	15.8	98.818	878	0	19.376	246280000	191680000	217870000	223640000	176310000	250030000
D3ZXD2	5.1	183.96	1615	0	11.099	115610000	29540000	0	17068000	0	31208000
D3ZXF9	21	29.441	276	0	20.759	558550000	483460000	539420000	508480000	415690000	326500000
D3ZXK3	0.4	300.23	2834	0.0056122	2.1255	643820000	317920000	372760000	471480000	166250000	715770000
D3ZXK4	13.7	33.215	307	0	29.212	280230000	242700000	122410000	209960000	106830000	266330000
D3ZXS8	15	22.406	200	0.0037574	2.4977	22373000	15297000	7123900	0	40173000	26427000
D3ZY44	5.8	32.175	291	0.0080605	2.0368	0	0	0	12457000	0	0
D3ZY50	6	38.649	348	0.0046851	2.2394	3163800	0	3559200	0	0	6526500
D3ZY86	21.4	30.853	276	0	4.0815	57031000	25490000	55677000	24928000	8275700	34362000
D3ZYL4	17.6	18.319	159	0.0021894	2.6968	23030000	25862000	23818000	11745000	38574000	42455000
D3ZYM7	27.5	10.816	91	0	3.5767	12063000	8269300	3759400	4378400	12576000	28901000
D3ZYS7	18.3	51.786	465	0	8.435	56982000	21461000	34405000	28313000	28580000	38260000
D3ZYT2	6.7	48.136	432	0.00058038	3.3713	23837000	17197000	19148000	23747000	5274600	15535000
D3ZYU4	35.9	13.078	117	0	17.804	566950000	166730000	254270000	393610000	521540000	194750000
D3ZYY0	15.4	31.943	298	0	8.9753	173270000	116780000	103400000	82696000	81235000	117180000
D3ZZ21	63.3	15.638	128	0	68.889	2653400000	2007100000	2408700000	2261100000	2093100000	2354100000
D3ZZ68	16.4	103.06	978	0	36.422	240470000	208610000	241240000	255180000	249550000	203200000
D3ZZB0	3.5	173.96	1586	0	5.0137	19598000	22191000	3953600	0	2996500	15438000
D3ZZC1	13.2	46.353	417	0	9.2391	47222000	25432000	39715000	28349000	34777000	21194000
D3ZZL5	5.5	25.562	236	0.0021906	2.7035	11494000	17373000	8351900	4977900	0	5695400
D3ZZN3	48.2	74.891	682	0	323.31	7207200000	6489100000	5928800000	5560000000	5959600000	6794700000
D3ZZQ4	22.6	13.502	124	0	3.6427	58697000	47666000	36190000	34092000	39926000	53877000
D3ZZR9	20.7	15.388	140	0.0056381	2.1616	5521500	8057600	3641200	2878200	15262000	0
D3ZZT9	1.4	192.56	1794	0.0037534	2.4902	4784000	0	0	0	0	0
D3ZZU8	16.3	23.575	203	0	4.0726	70618000	29909000	43058000	38772000	22165000	40950000
D3ZZV1	40	13.771	125	0	15.646	49814000	51566000	31476000	37116000	21669000	39098000
D3ZZZ9	4.3	104.07	932	0	3.6807	20413000	17164000	4784500	7913100	0	0
D4A071	20	35.478	310	0	5.0592	27715000	10931000	17161000	7379100	6605200	43798000
D4A0T0	77.3	20.858	176	0	323.31	12605000000	12078000000	12975000000	13117000000	13090000000	13676000000
D4A104	14.1	35.439	306	0.00058005	3.3601	23831000	12175000	50898000	11864000	5653100	13136000
D4A131	9.2	33.082	294	0	3.6421	30086000	7009700	35437000	29852000	41050000	44119000
D4A133	18.5	68.264	617	0	20.724	139230000	88265000	126050000	115060000	106140000	108340000
D4A197	61.8	18.816	178	0	64.151	723540000	588350000	863040000	819630000	554340000	609480000
D4A1Q2	17.2	71.764	686	0	30.728	75695000	74117000	132050000	51109000	20636000	38299000
D4A1Y9	16.3	42.057	361	0	5.8075	25758000	32329000	19038000	41476000	48414000	110390000
D4A250	6.8	47.733	425	0.0005637	2.9804	35769000	27947000	29949000	7809600	51413000	39398000
D4A264	28.1	40.535	377	0	36.921	542930000	211070000	428980000	188680000	346210000	429320000
D4A2F1	4	206.59	1940	0	6.3978	43184000	9037400	12175000	31356000	10446000	25310000
D4A2G9	37.9	23.596	203	0	25.261	163130000	107680000	102740000	114780000	106450000	83478000
D4A305	31.2	16.69	144	0	6.7476	39930000	38914000	48186000	28713000	37729000	18995000
D4A3D2	47.1	56.553	490	0	94.2	2739800000	2490600000	2294100000	3119500000	2392500000	2600900000
D4A3E2	6.6	43.682	412	0	5.9367	42567000	29257000	47277000	24863000	36684000	32818000
D4A3E8	10.1	47.648	415	0	5.467	29982000	22224000	7609600	13620000	12856000	19380000
D4A3K5	32.2	22.004	214	0	7.9107	7376000	4848000	27122000	50162000	15419000	0
D4A3N5	5	61.159	540	0.0056497	2.1705	573470000	568090000	607320000	1307900000	669910000	550440000
D4A3V2	59.2	15.224	130	0	159.81	7879600000	6316600000	6807400000	6551600000	7024700000	6766500000
D4A412	18.1	15.022	127	0.0011161	2.8767	41495000	17543000	20876000	42296000	29703000	67350000
D4A466	4.8	31.564	273	0	6.2086	64688000	34431000	27774000	19141000	24035000	12819000
D4A4B1	13.7	23.222	205	0	3.8447	29787000	25179000	27827000	17985000	49942000	13112000
D4A4D5	73	11.706	115	0	27.24	417880000	206460000	331670000	233440000	161360000	175470000
D4A4L5	28.6	16.68	154	0	6.9212	181160000	178540000	143430000	113510000	143210000	127890000
D4A4P3	47.5	11.267	99	0	18.783	3466600000	2490700000	2548300000	2407900000	1855300000	2555200000
D4A4T0	25	34.886	304	0	4.8559	123920000	50920000	19500000	156470000	16711000	62213000
D4A4T9	8.8	37.361	331	0	3.8472	13250000	5409400	0	6817100	22605000	15252000
D4A4W6	53.2	12.576	111	0	11.156	204270000	229950000	145970000	113190000	60284000	262980000
D4A4Z9	5.4	151.79	1325	0	8.798	31571000	18185000	12561000	15663000	19779000	9064500
D4A500	17.9	20.254	179	0	5.2893	81611000	30621000	36524000	29690000	32169000	19801000
D4A520	21.2	32.847	307	0	8.3914	51218000	63647000	45779000	46794000	68132000	59760000
D4A565	37.6	21.664	189	0	177.84	5041600000	4003000000	5331600000	4850500000	4772500000	5614100000
D4A5E5	42.8	32.846	297	0	67.463	813060000	664770000	590740000	708570000	713220000	630860000
D4A5G8	86.2	43.274	390	0.0085341	2.0229	40458000	19427000	0	0	52805000	0
D4A5L9	71.4	11.635	105	0	323.31	50440000000	44488000000	51755000000	51706000000	45514000000	42611000000
D4A601	11.2	32.812	295	0	6.4909	100870000	59815000	51216000	20294000	38107000	82901000
D4A650	15.1	29.033	271	0	10.205	59779000	69928000	56172000	56229000	61913000	39647000
D4A678	29.1	280.07	2416	0	159.27	883580000	697620000	683010000	888160000	639170000	575400000
D4A6C5	9.3	50.622	439	0	6.6215	30293000	17527000	42913000	26059000	13080000	37888000
D4A6G6	42.8	16.117	145	0	19.535	518110000	467480000	425540000	336740000	402980000	392050000
D4A6W6	27.2	28.156	257	0	16.763	428830000	356220000	242380000	278120000	331640000	271780000
D4A6X1	23.3	230.97	2029	0	101.54	1298300000	731990000	1034600000	851340000	1000400000	713880000
D4A6X4	56.6	11.312	99	0	11.465	228060000	405090000	340860000	274520000	352220000	227620000
D4A702	32.6	136.02	1262	0	127.39	1408100000	1313200000	1427800000	1551300000	988880000	1292600000
D4A742	34.2	8.1828	79	0	16.866	255080000	209470000	195420000	311540000	257940000	218300000
D4A771	29.1	12.584	110	0	6.1832	31623000	720300000	54969000	47970000	18687000	126850000
D4A772	27	70.926	626	0	73.427	394660000	441930000	330960000	370940000	321690000	341580000
D4A781	8.9	123.7	1097	0	8.4537	71360000	25413000	63324000	32730000	28639000	42947000
D4A7L4	51.7	17.634	151	0	164.43	1668200000	2739400000	2518700000	2875000000	1821600000	1475800000
D4A7N1	11.5	29.211	261	0.00056593	3.0355	36813000	25932000	20861000	30225000	5286300	12835000
D4A7U1	17.4	60.303	564	0	16.903	105020000	68613000	84739000	87092000	48280000	54152000
D4A7X7	9.1	142.85	1298	0	12.128	50179000	36725000	67763000	70220000	31728000	64578000
D4A830	76.3	35.046	304	0	223.61	2246500000	1522000000	1796100000	1735700000	1613500000	1277100000
D4A833	7.5	50.001	440	0.0037513	2.4885	35185000	10113000	29178000	24988000	0	4650100
D4A8D5	8.5	275.31	2578	0	17.52	123250000	80713000	93895000	82941000	25046000	53869000
D4A8F2	24.9	31.337	277	0	19.723	89694000	76836000	87256000	26517000	45556000	120820000
D4A8G5	8.6	74.752	685	0	9.7118	38652000	27931000	8637200	17876000	49166000	9183300
D4A8Y1	50.1	70.994	655	0	323.31	9195900000	7556900000	8232900000	11371000000	8536300000	10014000000
D4A8Y5	3.6	99.052	881	0.0011211	2.9043	542990	6854100	3042700	0	0	0
D4A981	4.1	27.617	241	0.0065723	2.07	55695000	46653000	42000000	67485000	48899000	48346000
D4A9A3	12	27.503	250	0	3.6512	14406000	15410000	9073500	10833000	0	6951100
D4A9D6	3.4	131.73	1174	0.0098912	1.9139	9460500	8612400	12035000	4513300	8650100	10613000
D4A9D8	6	77.806	682	0.00057241	3.1796	17969000	0	5145700	0	0	0
D4A9G1	36.1	46.394	407	0	33.175	500160000	521940000	415770000	560100000	365790000	487620000
D4A9L2	19.4	27.744	248	0	10.8	119440000	78827000	109090000	82111000	88452000	101440000
D4A9P7	32.6	10.186	86	0.0056266	2.1421	7373300	31707000	19305000	17177000	4949300	12993000
D4A9P9	29	56.377	503	0	122.49	1591100000	1457600000	1425700000	1510200000	1545300000	1567600000
D4A9W3	27.2	66.055	618	0	82.274	836030000	489270000	687420000	669110000	407550000	568020000
D4AA35	27.4	24.25	226	0	7.3996	143430000	190500000	245420000	197800000	146960000	111090000
D4AA52	44.3	163.6	1477	0	4.7839	0	0	0	0	0	0
D4AAB5	3.2	46.683	431	0.0085427	2.0263	0	17367000	6270400	0	2457900	9059100
D4AAC3	50.5	11.982	107	0	25.307	130510000	150470000	151880000	212440000	32371000	165730000
D4AAE9	10.4	15.293	135	0.0051733	2.2091	59648000	60762000	0	0	36257000	97968000
D4AAI5	18	135.64	1235	0	40.135	339750000	233290000	312330000	206850000	275340000	317810000
D4AAT7	10.2	36.518	343	0	4.5448	5462400	15571000	30430000	13648000	62755000	23453000
D4AB01	47.9	17.38	163	0	84.85	1035800000	710950000	672370000	767540000	662380000	723800000
D4ABA5	3.3	99.878	921	0.0037554	2.4907	17163000	7544800	15525000	0	0	12160000
D4ABA9	8.6	125.77	1153	0	11.808	43795000	48647000	64448000	94344000	75692000	51244000
D4ABI6	27.8	26.109	230	0	13.216	292170000	243330000	284480000	262900000	116970000	182360000
D4ABK7	4	36.869	346	0.0098961	1.9245	10457000	5635200	0	0	5413800	2061400
D4ABM5	25.2	25.799	218	0	8.9988	75688000	53124000	25290000	89017000	22303000	58027000
D4ABS5	24.6	13.748	118	0.00057372	3.22	13981000	20076000	35548000	58489000	44603000	47235000
D4ABT9	5.6	23.743	216	0	4.8464	48171000	28377000	39851000	43487000	32601000	32211000
D4ABV0	10.3	12.108	107	0	3.6016	17873000	13815000	17490000	0	15716000	15255000
D4ABX6	7.6	104.17	933	0	9.6381	75311000	5759300	21405000	8547700	19360000	15293000
D4AC23	34.9	59.658	544	0	33.62	369920000	317130000	302000000	391840000	358420000	351140000
D4AC36	5.8	37.997	361	0	5.681	22643000	18587000	9127400	5336700	21370000	17151000
D4ACA5	17.4	18.377	172	0.00056148	2.938	16454000	5841000	3772800	0	0	0
D4ACB8	35.8	59.588	548	0	50.808	610430000	378500000	335950000	486160000	326330000	443090000
D4ACC2	16.7	90.221	840	0	22.584	115140000	111650000	116150000	50893000	112210000	112880000
D4ACL2	16.8	57.058	512	0	11.781	97079000	127280000	140000000	97421000	46190000	117810000
D4ACR1	20.7	13.714	121	0	4.4224	84738000	14759000	0	0	19647000	26796000
D4ACS0	8	109.11	972	0	10.182	116670000	66960000	119360000	57962000	51778000	37490000
D4ACY1	25	15.658	136	0	3.6545	9661400	7559300	37673000	0	0	4307800
D4AD15	7.3	175.09	1592	0	15.368	145470000	138920000	137380000	73341000	92061000	138230000
D4AD70	35.7	8.2458	70	0	4.0898	69721000	93116000	93978000	84850000	87791000	73014000
D4ADD7	34.9	16.432	152	0	49.84	476190000	312570000	449880000	447950000	329810000	335830000
D4ADF5	36	14.204	125	0	5.9657	107510000	94338000	92327000	57159000	53303000	68183000
D4ADG2	17	38.673	358	0	26.328	141380000	129570000	136240000	102840000	166710000	195040000
D4ADN6	7	84.697	746	0	4.6283	97327000	30908000	54913000	6010100	19970000	33851000
D4ADS4	34.2	16.732	152	0	70.414	676250000	495380000	712900000	623690000	555900000	532860000
D4AE56	36.7	43.451	384	0	110.18	746260000	799790000	769890000	915220000	597980000	725770000
D4AE96	2.6	119.49	1038	0.004668	2.2245	0	32668000	0	4961300	16183000	10305000
D4AEH3	15.3	36.491	320	0	10.732	95830000	103590000	90104000	72265000	130410000	75712000
D4AEH9	48.6	174.33	1532	0	323.31	3866400000	4186300000	3876300000	3975800000	3660100000	4323000000
D4AEI5	2.2	63.349	591	0.00516	2.1987	6817400	9361600	2887500	7536800	3655500	5183100
D7UNU1	54.5	5.3391	44	0	35.419	272670000	276360000	351740000	426700000	389750000	688110000
E2RUH2	36.6	49.919	456	0	77.817	432750000	358970000	309860000	292040000	274950000	408620000
E9PSJ4	2.4	146	1320	0	4.6917	17966000	5751100	9216000	7008700	0	2152200
E9PT29	13.2	72.459	650	0.0005618	2.9619	26451000	13298000	16137000	16098000	9820300	12373000
E9PT51	22.3	41.797	368	0	11.375	28702000	51574000	21626000	28468000	17834000	70057000
E9PT87	36.5	85.54	786	0	101.42	1270100000	886560000	680820000	835690000	766420000	723270000
E9PTU4	39.6	227.29	1972	0	225.34	2768600000	244540000	759940000	184160000	486970000	141370000
E9PTW1	12.9	38.497	350	0	4.6746	30211000	0	0	8011000	0	10263000
F1LM84	44.6	137.04	1246	0	298.47	5481100000	3930400000	3521500000	3144300000	3443300000	2910900000
F1LMC2	3.6	374.06	3302	0	8.307	16006000	25136000	45388000	22751000	41236000	41302000
F1LMC7	23.6	50.579	436	0	22.509	266180000	190400000	192670000	127250000	167710000	142430000
F1LMK0	8.8	57.651	544	0	4.7923	33325000	62639000	30667000	81873000	26702000	38491000
F1LMM8	55	46.239	407	0	191.61	1581700000	1533400000	1631700000	1822000000	1649300000	2121700000
F1LMV6	61.5	332.39	2877	0	323.31	14081000000	13752000000	13954000000	13017000000	10407000000	14133000000
F1LMW7	11	29.959	309	0.0047569	2.3717	0	0	0	0	0	0
F1LMY4	2.9	565.48	5035	0.003245	2.5436	517150000	392280000	781780000	605830000	572890000	293570000
F1LMZ8	25.4	47.463	422	0	31.545	191050000	173040000	129510000	169230000	232410000	195300000
F1LN42	37	203.91	1909	0	236.61	2268500000	1553300000	1833200000	1798200000	1714000000	1416000000
F1LN59	1.9	102.11	906	0.0047518	2.3624	7600000	6655000	0	4599600	3458000	10451000
F1LN88	64.5	56.516	519	0.0047695	2.3912	0	0	0	0	0	0
F1LN92	42.1	89.35	802	0	210.34	1996000000	1761000000	1671400000	2265700000	1988600000	1637600000
F1LNE5	25.2	31.585	278	0	5.1333	18596000	18784000	38834000	28794000	34803000	48697000
F1LNF0	13.6	228.91	2000	0	32.85	7320500000	397670000	4070100000	716820000	2084500000	2586500000
F1LNF1	59.9	37.297	352	0	191.29	2260100000	2111500000	1663800000	2079200000	1322200000	1860900000
F1LNH3	28.7	109.66	1027	0	323.31	3785900000	3255600000	2786000000	2030200000	3202400000	2590000000
F1LNM0	6.5	100.61	911	0	4.9038	0	176980000	7312600	216970000	35386000	17842000
F1LNY3	8.4	92.72	842	0	6.1902	12532000	83154000	29475000	9453000	59702000	127910000
F1LP21	81.1	10.888	95	0	101.24	903600000	916250000	779950000	793960000	664480000	1005500000
F1LP30	60.6	79.295	715	0	301.62	2966100000	2114600000	2707100000	3075200000	2614900000	2476900000
F1LP34	20.7	30.973	271	0	4.3886	50500000	30403000	38103000	257720000	44694000	25343000
F1LP57	4.6	42.397	372	0.0085128	2.0142	24369000	31891000	61155000	18134000	49212000	39506000
F1LP67	6.8	56.724	497	0.0011167	2.8797	7654000	0	1738800	0	9714200	0
F1LPB4	1.5	433.94	3771	0.0056352	2.1564	342420000	357420000	377810000	639660000	383800000	300420000
F1LPD0	18.6	134.49	1312	0	139.39	1126800000	785020000	704660000	713440000	716790000	745370000
F1LPG5	57.4	15.064	129	0	159.46	6653500000	4441600000	5888500000	5190900000	4120500000	5539600000
F1LPK7	7.3	70.748	630	0	4.9229	14983000	0	8903700	14665000	28681000	0
F1LPM9	3.5	92.773	835	0.005641	2.1623	0	4039500	5486200	17010000	0	0
F1LPQ9	6.6	95.941	870	0	7.7021	48780000	20862000	21442000	33279000	26450000	9411700
F1LPR6	3.8	51.4	470	0.0047418	2.3556	17080000	0	0	0	0	21697000
F1LPX0	11.5	80.654	710	0	10.689	53217000	61581000	29823000	44030000	44969000	55783000
F1LQ55	19.4	58.787	547	0	32.652	596980000	524500000	653890000	486420000	395570000	479780000
F1LQI1	25.6	34.158	309	0	43.408	546170000	278920000	427230000	436370000	490000000	222230000
F1LQN3	5.9	126.4	1163	0	21.072	242120000	244780000	265220000	135530000	199980000	274460000
F1LQS6	7.7	146.26	1331	0	11.869	94685000	59989000	85523000	121130000	89342000	84377000
F1LQT3	6.3	159.44	1378	0	12.238	55637000	61904000	40696000	29167000	17527000	45095000
F1LQZ0	30.1	27.733	259	0	16.21	551980000	358640000	478510000	423700000	402830000	368880000
F1LRB8	10.6	43.674	395	0	4.159	15075000	0	22486000	12141000	36197000	16754000
F1LRE1	2.9	44.789	410	0.0037353	2.4628	25389000	15609000	31742000	23665000	22304000	19308000
F1LRV6	32.2	37.458	345	0	96.969	650740000	427500000	445410000	495590000	478460000	532870000
F1LRY5	8.7	101.41	919	0	5.5204	41358000	35673000	25849000	32853000	34126000	27201000
F1LST1	16.1	262.75	2387	0	83.993	650960000	549570000	508250000	465420000	597440000	498210000
F1LSW7	24.8	23.322	214	0	23.599	385250000	343620000	289550000	376510000	427030000	362200000
F1LT35	42.3	17.734	156	0	18.642	504630000	403000000	307020000	308450000	376600000	390920000
F1LT36	24.2	18.892	165	0	9.8142	229190000	147500000	153990000	218120000	207140000	202060000
F1LTF8	17.8	196.95	1773	0	74.622	498020000	216010000	375080000	321480000	333860000	290250000
F1LTJ5	39.9	263.11	2449	0	323.31	7643000000	4778200000	5314000000	5839900000	5771500000	5137900000
F1LTN6	57	24.915	228	0	323.31	3585300000	2352500000	1216800000	2299900000	1338900000	2657300000
F1LTY5	13	15.313	138	0.00056721	3.056	1233300	5734000	943880	15067000	0	8536300
F1LU71	35.9	33.341	315	0	73.567	900700000	703550000	884800000	867690000	935070000	793220000
F1LUA1	6.4	161.1	1411	0	14.189	89829000	50590000	26374000	38290000	43990000	24399000
F1LUS1	25.5	11.939	110	0	25.73	0	0	0	8173200	0	0
F1LV13	25.7	73.721	690	0	26.517	424990000	316560000	243080000	262340000	225920000	334360000
F1LVL4	28.6	13.087	119	0	8.9051	21176000	3693200	13107000	6606000	20301000	0
F1LVY9	25.5	25.879	231	0	13.852	129070000	88601000	142850000	71923000	140590000	120700000
F1LW91	3.2	226.91	2019	0	3.7233	11732000	8461000	8852000	6557000	12808000	9276400
F1LWD0	27.4	11.92	106	0	4.4632	0	19258000	6010800	15783000	0	12431000
F1LWG4	6.7	37.781	328	0.0027189	2.616	34300000	19989000	25627000	10346000	32122000	15800000
F1LWG8	36.6	98.363	904	0	323.31	17087000000	13790000000	18978000000	18942000000	14576000000	20107000000
F1LWK7	53.2	67.072	600	0	187.72	2994700000	1808700000	2424200000	2703700000	1369700000	2301600000
F1LWN6	4.9	23.705	204	0.0056468	2.169	0	21606000	23706000	0	21375000	15524000
F1LX07	60.5	71.916	655	0	323.31	5926600000	5634400000	5935100000	7706200000	6000600000	7729200000
F1LX28	10.6	67.13	594	0	6.7839	27353000	31813000	15257000	53569000	22651000	57696000
F1LXA0	84.1	17.177	145	0	184.67	7025400000	5036700000	6690000000	7166900000	6890100000	7070800000
F1LXY6	9	11.247	100	0	4.7753	14486000	11169000	17170000	0	10572000	14127000
F1LYI5	12.9	16.41	147	0.0061069	2.1089	211380000	149890000	202660000	230810000	112140000	120780000
F1LYI7	31.9	11.776	113	0	5.3346	126410000	164890000	112730000	14421000	117130000	161850000
F1LYS7	38.8	32.087	289	0	37.547	815570000	611970000	592120000	626100000	449610000	749270000
F1LYX9	18.4	122.29	1128	0	36.226	180410000	205960000	185560000	195440000	104440000	177640000
F1LZ11	24.2	14.067	124	0.0011056	2.7879	0	0	4445200	0	0	0
F1LZW6	55.8	54.099	484	0	252.34	2639200000	2117800000	2792000000	3227400000	2837100000	2899700000
F1M013	37	29.864	265	0	31.7	560120000	510780000	431830000	507420000	347400000	539170000
F1M168	13	7.6477	69	0	3.5785	65060000	32547000	38176000	38531000	29148000	35604000
F1M265	13.2	108.34	1002	0	16.103	147570000	128370000	114930000	129070000	86917000	83766000
F1M305	5.4	94.546	855	0	6.0298	0	0	0	0	0	0
F1M392	9	121.5	1085	0	10.624	40293000	20898000	44996000	32699000	16077000	20839000
F1M446	1.5	203.92	1839	0.0085085	2.0122	1910300	1518500	5071200	0	0	1467200
F1M471	7.3	70.129	606	0	5.4344	0	7686400	7246400	21795000	7543400	3942500
F1M4A0	6.3	194.03	1733	0	14.558	84950000	28419000	43271000	52706000	54107000	33740000
F1M4I1	19.4	61.119	545	0	21.734	160380000	86386000	105600000	146230000	120200000	82387000
F1M4V3	5.8	40.615	382	0.00057307	3.1912	0	3566600	3537400	3644600	0	11356000
F1M5A4	2.2	61.035	537	0.0080686	2.0429	0	94877000	69154000	110890000	113340000	97785000
F1M609	10.4	66.062	588	0	5.2483	36955000	18751000	10987000	236230000	93272000	52242000
F1M614	39.4	343.86	3121	0	323.31	7914800000	5133600000	4798000000	4935800000	4687500000	4430700000
F1M635	21.6	10.152	88	0	6.1158	2947800	0	2511000	0	0	0
F1M663	28.7	12.732	115	0	7.8241	41960000	44733000	18527000	42709000	27638000	10696000
F1M6F4	24.2	13.644	124	0	7.4589	310760000	338350000	186400000	204880000	208510000	307830000
F1M6Q3	8.4	160.76	1645	0	73.332	661420000	631100000	408820000	402530000	453030000	679630000
F1M779	34.9	191.56	1675	0	323.31	2509500000	2443400000	2429900000	2565600000	2577900000	2479000000
F1M7L9	25.3	88.596	792	0	216.62	1404600000	1424500000	1926500000	1746300000	1541800000	1930300000
F1M7S4	9.5	47.83	411	0.0011173	2.8833	23117000	0	0	21232000	64507000	0
F1M7W7	4.9	60.416	534	0	4.2727	0	0	2595800	0	0	5299900
F1M7X5	9.8	88.053	767	0	13.415	157380000	63242000	97950000	36844000	77222000	75372000
F1M7Y3	2.5	52.248	478	0.0046729	2.2308	0	0	0	0	0	0
F1M853	4.2	157.5	1453	0	5.845	5887900	5118000	0	0	1209000	2002900
F1M8H2	2.5	40.141	360	0.0016484	2.7286	17245000	0	7170800	12044000	5014600	4909200
F1M8K0	20.5	96.705	893	0	54.016	819560000	414690000	527520000	635710000	487400000	304150000
F1M8Z8	38	104.28	938	0	38.562	306060000	247970000	264560000	359140000	319090000	523620000
F1M944	52.5	49.402	427	0	323.31	9751800000	9170900000	10862000000	14998000000	11689000000	15281000000
F1M953	65.5	73.744	679	0	323.31	17953000000	13419000000	14752000000	15641000000	14276000000	15161000000
F1M964	31.7	58.381	523	0	42.021	421670000	251300000	253650000	358310000	306370000	355180000
F1M978	17.3	30.495	277	0	10.204	106390000	93062000	79543000	90268000	28983000	57882000
F1M983	21.9	140.01	1234	0	52.655	334860000	194580000	147840000	223060000	136450000	166520000
F1M9C0	12.7	42.504	370	0	17.589	79137000	53173000	83739000	82459000	121350000	76344000
F1M9N4	5.7	41.746	387	0	5.5214	25457000	36674000	38903000	18381000	44785000	39513000
F1M9V7	40	103.34	920	0	161.73	2436000000	1852300000	2430400000	1988800000	1876200000	1940700000
F1MA46	1.4	127.96	1179	0.0085213	2.0164	0	0	0	0	0	0
F1MA59	5.2	160.61	1669	0	48.236	552560000	531720000	362160000	295980000	333250000	486510000
F1MAA7	44.6	177.38	1607	0	323.31	7765800000	5647700000	5329400000	5204200000	5114800000	4434800000
F1MAB9	4.9	24.269	224	0.0047847	2.4244	10167000	12031000	12837000	6224000	5953900	3140900
F1MAN8	7	403.77	3713	0	36.525	165830000	113200000	165480000	71842000	59589000	83958000
F1MAR6	9	68.094	599	0	6.3751	0	23075000	0	0	9203200	11832000
F2Z3Q8	16.8	97.183	876	0	33.417	486100000	358480000	379780000	360810000	394610000	348110000
F2Z3T7	9.8	32.032	297	0	4.8061	181290000	104690000	168970000	59846000	121240000	142400000
F7EMB2	20.5	28.17	244	0	5.4321	34826000	38892000	23396000	17340000	58185000	47860000
F7EMK8	48.5	33.766	295	0	48.443	1611000000	1205000000	1226300000	1556000000	1773700000	1848400000
F7EPH4	39.4	32.771	289	0	44.965	329970000	317690000	414190000	427310000	349540000	404760000
F7ESM5	10.3	32.033	291	0	5.6138	55308000	24725000	46719000	41549000	27956000	41122000
F7EWC1	3.5	39.485	374	0.0065623	2.0639	0	0	0	0	0	8391900
F7F588	15.5	27.577	245	0	4.2551	49468000	41526000	57783000	26281000	46950000	64934000
F7FLB2	10.3	69.057	620	0	7.2466	93657000	32077000	41433000	68725000	75892000	21323000
F8V328	22.7	23.668	207	0.004772	2.3956	53695000	10184000	45283000	43224000	4637800	53101000
F8WFH8	23.8	53.426	475	0	16.496	231310000	115700000	105540000	103210000	122090000	177720000
G3V617	12.8	41.273	360	0	3.9805	14181000	19671000	18410000	42661000	63970000	24624000
G3V624	15.8	53.177	474	0	9.728	47077000	13262000	33682000	7308700	3657700	935040
G3V640	42.6	51.06	453	0	100.71	1099000000	905160000	757550000	982620000	488260000	1156600000
G3V6A9	17.2	28.805	256	0	45.529	423140000	295640000	115190000	40266000	112220000	226540000
G3V6D3	87	56.344	529	0	323.31	258660000000	207990000000	264130000000	247700000000	229890000000	255430000000
G3V6D8	16.6	223.78	1940	0	23.608	4549100000	3098800000	3048400000	5858500000	3370700000	4540300000
G3V6D9	20.5	37.35	337	0	11.168	85209000	62227000	80791000	69041000	62120000	54452000
G3V6E7	5.1	43.133	376	0.0027174	2.6084	0	0	3190400	0	0	0
G3V6G7	22.1	85.897	784	0	22.364	176060000	138500000	85625000	141200000	148380000	133540000
G3V6H0	60.2	22.177	201	0	80.757	759390000	798710000	793370000	1051600000	787320000	848960000
G3V6H2	0.4	273.61	2335	0.0060852	2.0958	27257000	16661000	24778000	43158000	8718200	21547000
G3V6H5	68.2	34.136	314	0	202.5	10156000000	10006000000	10606000000	9787300000	12399000000	11116000000
G3V6I9	26.9	17.258	145	0	18.281	777120000	620120000	645160000	876460000	769290000	671860000
G3V6L9	60.3	25.178	224	0	93.133	997140000	1050500000	882820000	702830000	616250000	689220000
G3V6N2	18.9	26.117	227	0	5.818	74083000	42298000	33319000	0	28076000	0
G3V6P2	47.4	48.899	454	0	323.31	12383000000	9495000000	11065000000	10140000000	10851000000	10638000000
G3V6P4	15.6	32.42	289	0	4.3485	39166000	15837000	31026000	20858000	18909000	69661000
G3V6P7	42.5	226.41	1960	0	323.31	3096100000	1843400000	1891400000	2056000000	2117100000	1607700000
G3V6R5	41	60.805	546	0	94.375	522930000	326460000	529690000	505390000	367540000	244250000
G3V6R7	18.9	48.004	456	0	29.096	166320000	159670000	164870000	157890000	160800000	128650000
G3V6S0	54.8	273.31	2356	0	323.31	10210000000	6967300000	8663800000	8830300000	7112700000	6818100000
G3V6S2	39.5	98.191	889	0	62.457	733710000	690740000	669890000	665030000	585460000	773270000
G3V6S3	26.3	37.063	315	0	21.42	97634000	89575000	84023000	103890000	103730000	69121000
G3V6T1	5.4	138.36	1224	0	5.7026	34161000	11262000	29899000	17844000	14100000	37161000
G3V6T7	7.6	72.747	643	0	6.1265	20541000	15176000	5404500	22601000	0	0
G3V6W6	27.3	45.796	403	0	68.262	251830000	136320000	168270000	270560000	232070000	297910000
G3V6Y6	63.5	96.774	846	0	323.31	9012800000	5055900000	7059400000	8478000000	8660500000	7422100000
G3V709	10	58.603	538	0	6.4815	45837000	27863000	53642000	11860000	31763000	61606000
G3V715	19.9	62.213	552	0	31.415	240670000	215310000	212240000	96853000	147450000	248410000
G3V721	15.3	28.159	262	0	4.6823	99544000	58019000	53139000	40139000	45589000	59233000
G3V734	53.4	36.132	335	0	323.31	11339000000	3526300000	5366000000	6183600000	7600000000	6137000000
G3V741	48.9	39.531	356	0	256.6	38388000000	34387000000	36489000000	33178000000	30582000000	41740000000
G3V778	63.6	46.609	412	0	124.39	940950000	1184600000	583140000	1129400000	574110000	1129100000
G3V7C6	63.9	61.186	548	0	323.31	21876000000	18923000000	20408000000	21369000000	21626000000	18834000000
G3V7G0	7.5	56.67	523	0	3.8298	31048000	28368000	28136000	12486000	8957800	28127000
G3V7G6	39.5	17.137	152	0	7.3358	185070000	102530000	143050000	151250000	77514000	109090000
G3V7G8	17.2	81.792	728	0	13.435	131830000	103900000	87366000	162880000	71052000	102760000
G3V7H3	10.3	28.541	263	0	5.649	24785000	26615000	13675000	32706000	9181700	0
G3V7I0	57.6	28.299	257	0	323.31	10205000000	8645300000	9691200000	11962000000	9473500000	10222000000
G3V7J0	68.4	57.747	535	0	323.31	32133000000	17166000000	25353000000	22799000000	21473000000	21921000000
G3V7K1	81.5	164.71	1464	0	323.31	42068000000	45736000000	47235000000	56095000000	47540000000	55079000000
G3V7K3	37.6	120.66	1059	0	174.79	1688500000	1505700000	1395100000	1451500000	1526100000	1330500000
G3V7L0	20.2	20.149	188	0	3.6367	76776000	85246000	80349000	60944000	24368000	123000000
G3V7L6	34.9	48.633	433	0	24.875	317490000	309400000	278140000	236000000	253850000	356850000
G3V7N5	48.5	74.077	658	0	323.31	9692200000	6530000000	8749400000	8047800000	8241300000	8701000000
G3V7N9	4.7	26.647	253	0.0037493	2.4859	13130000	0	6027100	4770600	0	0
G3V7P1	24.1	31.187	274	0	22.581	153850000	54001000	70092000	91449000	82011000	99452000
G3V7P3	13.5	38.492	348	0	3.8629	5256000	8904300	0	0	26708000	14008000
G3V7P7	1.6	127.78	1135	0.0047393	2.3532	661430000	162370000	134420000	272050000	462720000	417590000
G3V7Q3	14.3	29.588	252	0	3.8553	17963000	7775600	32120000	8699100	6362800	20750000
G3V7Q6	19.4	28.559	263	0	17.231	92380000	57338000	106250000	133000000	101160000	132290000
G3V7Q7	2.1	188.83	1657	0	10.154	29298000	17539000	14410000	0	13270000	4939100
G3V7T3	8.2	86.187	773	0	4.8801	17315000	40855000	20454000	38967000	42631000	62968000
G3V7U0	72.2	20.862	194	0	289.53	4042100000	6001400000	7833700000	6310500000	5937100000	7615700000
G3V7U4	38.7	66.686	587	0	54.908	826650000	491540000	471200000	438310000	521760000	351350000
G3V7W7	4	109.19	964	0	3.542	6498800	0	4445300	0	0	0
G3V7Y3	47	17.563	168	0	72.163	10894000000	5985800000	7065400000	7893600000	5488500000	7160900000
G3V7Z3	29	24.491	221	0	9.1522	10881000	38751000	31039000	21665000	55069000	40585000
G3V803	26.5	99.667	906	0	189.32	1366600000	974160000	1260000000	1381400000	1023700000	1485200000
G3V811	11.9	83.053	732	0	16.219	9413000	15240000	0	25122000	27708000	0
G3V818	7.8	42.321	372	0.0047619	2.3784	12283000	0	0	12439000	8604000	0
G3V843	31.1	70.385	617	0	37.656	351550000	253840000	168990000	299600000	197040000	254190000
G3V852	35.7	269.67	2541	0	323.31	2239400000	1305300000	1860500000	1386500000	1334700000	1423000000
G3V879	61.5	20.126	179	0	73.316	842800000	426280000	656670000	405710000	298670000	500690000
G3V885	83.7	223.38	1938	0	323.31	1446700000000	1407600000000	1493300000000	1702300000000	1380800000000	1656900000000
G3V8A5	15.2	91.726	796	0	26.238	196070000	182590000	176120000	186020000	145400000	213620000
G3V8B0	82.6	222.9	1935	0	323.31	79869000000	51061000000	124320000000	33557000000	104780000000	56745000000
G3V8C4	40.7	28.669	253	0	68.703	578260000	564820000	692770000	689690000	614880000	627380000
G3V8D4	18.6	10.695	97	0	3.8592	40691000	36043000	39751000	12308000	4700900	32505000
G3V8F5	26.3	37.92	361	0	38.581	220980000	161120000	171860000	306580000	192950000	163560000
G3V8G2	9.7	55.852	504	0	6.5239	70984000	60344000	36039000	59234000	59145000	26490000
G3V8G5	6	133.55	1171	0	6.0256	5807100	11088000	5084100	0	0	17951000
G3V8L3	64.8	74.311	665	0	323.31	7875700000	4346000000	4479700000	4512700000	4243500000	3922700000
G3V8L9	48.2	43.908	392	0	323.31	5132800000	3175300000	3725600000	3972000000	2959200000	3730600000
G3V8Q6	27.2	45.48	401	0	28.677	399070000	326520000	277940000	353630000	255680000	324590000
G3V8S6	35.9	86.502	754	0	173.28	2579500000	1634000000	2180000000	2180800000	1173500000	1130800000
G3V8T4	10.1	126.94	1140	0	12.894	95760000	19586000	60483000	72629000	106310000	54077000
G3V8U4	1.9	59.529	526	0.0046705	2.2291	15241000	21154000	17280000	17555000	10275000	5327200
G3V8U8	48.9	44.229	393	0	323.31	6431700000	4266400000	5111400000	5051400000	5081300000	4423800000
G3V8U9	11.6	25.76	232	0	5.9242	124660000	118990000	69636000	17845000	85997000	144570000
G3V8V3	72.2	97.287	842	0	323.31	34384000000	29440000000	33196000000	36257000000	38060000000	37078000000
G3V8V6	65	27.078	243	0	186.62	3486500000	2769500000	3235500000	3114700000	2671600000	2882800000
G3V8Z9	25.1	30.219	275	0	9.6075	58282000	45480000	43503000	26061000	37212000	23065000
G3V912	14.6	37.54	336	0	7.485	53572000	12248000	818630	81108000	27707000	96733000
G3V913	70.9	22.807	206	0	205.51	2222800000	2887000000	1918600000	3083100000	3495200000	2121000000
G3V918	9.3	107.58	1010	0	10.959	121680000	87256000	90421000	102880000	88431000	122190000
G3V936	55.2	51.83	466	0	323.31	38095000000	33482000000	38443000000	42097000000	38499000000	42273000000
G3V940	6.6	53.938	484	0.00058106	3.3744	46534000	37149000	52883000	26897000	32315000	15025000
G3V945	39.2	56.145	523	0	184.36	1548700000	1236400000	1314600000	1788100000	1251600000	1393000000
G3V978	22.3	28.371	260	0	11.258	87459000	124640000	93384000	95012000	52865000	153850000
G3V9D1	4.1	85.909	756	0	3.9425	14757000	8938000	8470700	2934300	2984700	17839000
G3V9E3	11.7	60.611	531	0	9.1408	39673000	42885000	32583000	42736000	21389000	28682000
G3V9E4	10.5	81.367	732	0	9.0622	97277000	75134000	96397000	98372000	48363000	56183000
G3V9M6	27.3	311.95	2872	0	323.31	7016600000	3497200000	2930300000	3157700000	2840800000	1813100000
G3V9N0	24.4	70.833	644	0	33.749	616050000	527280000	556670000	349430000	421900000	414810000
G3V9P0	36.5	24.815	222	0	11.167	133550000	157140000	102470000	67720000	101380000	130070000
G3V9R9	45.1	69.241	608	0	113.9	1303200000	1075400000	1144800000	1102700000	850810000	924680000
G3V9S0	27.5	34.232	305	0	10.431	165070000	139830000	226700000	182530000	253200000	192660000
G3V9U2	94.7	41.885	397	0	323.31	86409000000	48796000000	53658000000	51975000000	53497000000	60348000000
G3V9W6	10.7	54.107	484	0	5.3429	37917000	60063000	78533000	71272000	58743000	52840000
G3V9Y1	12.1	229	1976	0.0011192	2.9026	2344100000	2276700000	2509700000	2353500000	2006500000	1799100000
G3V9Z3	54	59.52	526	0	323.31	1430500000	5401800000	3449600000	3582200000	9903100000	3200300000
G3V9Z6	9.3	49.856	429	0.00057971	3.3591	0	0	0	0	94508000	16023000
H6X2X0	27.4	25.442	230	0	28.82	742930000	748960000	707640000	850170000	603590000	881840000
H6X338	8.8	26.203	228	0.00056402	2.987	0	0	0	0	4552500	0
I6L9G6	26.3	32.147	285	0	17.995	86866000	80594000	47022000	102410000	45518000	59059000
I6L9I0	14.3	45.948	414	0	5.8254	122490000	71485000	58241000	59713000	114840000	178200000
M0R4L7	67.5	13.91	126	0	86.185	19493000000	19228000000	17212000000	16404000000	22382000000	16303000000
M0R515	11.9	39.351	352	0	8.6479	100920000	15390000	89291000	7682500	57833000	20900000
M0R557	7.2	433.59	3943	0	30.277	76682000	76086000	109060000	120520000	62449000	38872000
M0R5K3	16.2	9.0274	80	0.00057937	3.3539	314050000	368120000	348970000	647050000	476370000	652280000
M0R5N4	19.4	15.783	139	0	3.9551	15933000	2475800	10885000	13442000	9625700	20999000
M0R629	58	50.25	457	0	180.12	1827100000	1765600000	1279000000	1380900000	1048700000	928210000
M0R6K0	51	196.53	1801	0	320.75	3781400000	2560200000	2409900000	2869100000	1957000000	2355200000
M0R6L8	12.9	19.364	178	0	3.8892	12359000	7925200	23253000	17077000	6722700	25997000
M0R6L9	31.7	20.743	183	0	7.4263	97107000	0	87660000	0	178290000	0
M0R735	14.9	62.672	562	0	20.617	156190000	136910000	148750000	76279000	89811000	263490000
M0R757	44.2	50.107	462	0	202.05	1030300000	676470000	872120000	742500000	555830000	578420000
M0R776	69.9	11.413	103	0	78.596	3077300000	1744300000	2472500000	2575600000	1882300000	2171100000
M0R789	19.6	10.487	97	0.0046753	2.2369	0	0	0	0	0	0
M0R7A6	1	195.57	1716	0	4.2691	7761300	5746400	0	20228000	7398000	14403000
M0R7B4	39.1	22.233	220	0	10.565	233630000	108200000	133110000	147940000	83023000	116800000
M0R7G4	50	22.369	196	0	75.185	1112400000	512940000	462140000	985640000	444810000	809700000
M0R7S5	68.7	141.26	1395	0	126.99	3531300000	3163400000	2647400000	1897000000	2428100000	3409800000
M0R8A4	25.1	28.137	247	0	23.624	155310000	70566000	147440000	55712000	71761000	50783000
M0R8B5	13.3	12.932	120	0.00056689	3.0538	34718000	2883700	3950200	21959000	0	4248700
M0R8G6	14.9	11.003	101	0.004717	2.2979	0	4938300	32817000	0	0	0
M0R8K2	16.9	13.522	118	0.0046608	2.2132	14153000	16561000	7029400	1216600	1658500	6693200
M0R907	12.7	13.916	126	0.006569	2.0697	36755000	31912000	20420000	14005000	17512000	46040000
M0R919	10.2	20.929	186	0.0046973	2.2601	29042000	59279000	48129000	39705000	24235000	71456000
M0R959	17.7	26.233	237	0	5.1935	61844000	32411000	40867000	35553000	26089000	23090000
M0R9L0	38.9	220.19	2163	0	164.48	2081600000	1418200000	1852600000	1509800000	1197900000	1101400000
M0R9U2	16.3	10.845	98	0	3.5478	17563000	0	0	0	0	0
M0R9X8	17.2	532.04	4644	0	185.65	1139300000	1007100000	774830000	792840000	1287900000	959410000
M0RA08	21	47.343	438	0	14.639	143220000	54043000	92132000	33592000	67708000	80001000
M0RA79	13.1	10.959	99	0.0085513	2.0321	58397000	36689000	34929000	29274000	12788000	41920000
M0RAD5	29	29.722	272	0	12.606	206190000	68581000	133510000	94836000	61986000	198720000
M0RAK2	29.7	22.929	209	0	79.508	423570000	260990000	260090000	475440000	290440000	356880000
M0RAK4	14.1	22.883	206	0	5.4635	31546000	42006000	36969000	10902000	19283000	29393000
M0RAM5	80.5	22.155	200	0	229.85	3624800000	4316000000	4348500000	4728800000	4467200000	4403900000
M0RAQ6	35.9	99.556	893	0	4.0358	107370000	114040000	84293000	78325000	132300000	38207000
M0RBJ7	53.1	186.23	1662	0	323.31	9021300000	6556900000	7634700000	6800100000	8613200000	7656600000
M0RBK4	31.1	11.51	106	0	6.3164	9579600	0	5947600	0	0	0
M0RBK9	19.7	15.598	142	0	15.231	121110000	63928000	99714000	96773000	110590000	39791000
M0RBM6	14.3	6.5735	56	0.0047269	2.3413	153820000	228270000	256890000	306420000	276180000	327020000
M0RBX6	25	15.37	136	0	23.162	7508900000	6461500000	6177900000	4099500000	5431300000	6488600000
M0RC65	75.9	18.709	166	0	78.853	1302100000	1066800000	1077400000	1109000000	927560000	1143000000
M0RC99	26	23.624	215	0.0027233	2.6336	7861000	7109100	7085400	2217100	12019000	6327400
M0RCH6	15.8	24.812	222	0	3.6404	49934000	23809000	39288000	30671000	51158000	42388000
M0RCP9	19.1	13.815	131	0.0016465	2.7257	0	0	4224500	0	6681500	0
M0RCT5	9	85.75	780	0	11.138	135720000	156930000	127150000	161990000	156260000	112300000
M0RD75	22.7	28.421	247	0	17.047	369190000	249870000	277190000	291830000	220300000	223100000
M0RDJ4	32.9	16.453	140	0	8.3704	72349000	45408000	52447000	37207000	83883000	74793000
M0RDK9	24.8	45.155	411	0	19.59	631240000	509770000	513780000	437030000	536350000	569270000
M0RDY2	14.9	18.35	175	0.0032503	2.5704	19858000	0	3235700	0	0	0
M0RDZ5	21.1	10.439	95	0.00058377	3.4345	125130000	131710000	102100000	0	43385000	120260000
O08557	41.1	31.426	285	0	26.665	311200000	241980000	175590000	250110000	246680000	181600000
O08589	13	10.365	92	0	5.3807	78407000	58869000	64236000	95375000	75018000	61538000
O08590	17.7	84.98	763	0	24.119	815620000	483200000	378990000	581990000	540950000	559920000
O08730	31.2	37.378	333	0	109	990910000	646000000	963620000	843190000	784000000	933410000
O08776-4	19.6	19.863	179	0	8.7937	71717000	78546000	75258000	88987000	6295500	76870000
O35077	47.6	37.452	349	0	108.05	2713400000	1718600000	2071900000	2272200000	2049400000	1664700000
O35115	93.9	32.086	279	0	323.31	31475000000	25448000000	11512000000	30860000000	14964000000	18445000000
O35165	9.9	24.607	212	0.0089552	1.9829	43794000	32474000	29812000	15020000	8102300	4277200
O35244	80.4	24.818	224	0	323.31	7570600000	7941900000	8186100000	8246600000	7443100000	9582500000
O35264	33.6	25.581	229	0	23.795	180260000	140070000	62425000	223370000	242590000	217320000
O35303-6	40	80.103	718	0	100.04	1051700000	996500000	1009100000	1113300000	925120000	958950000
O35413	34.4	134.06	1196	0	180.8	1397800000	1358800000	1799100000	1456200000	1036600000	1384500000
O35567	60.3	64.208	592	0	160.32	1570000000	1313000000	1561800000	1591000000	1575600000	1496900000
O35796	22.6	30.997	279	0	71.162	854490000	828750000	486280000	1296200000	774450000	608170000
O35814	49.9	62.569	543	0	74.917	781060000	723650000	595720000	699650000	519400000	772990000
O35878	54.4	20.346	182	0	125.74	1221700000	1291900000	1233100000	1652900000	1177400000	1639500000
O54755	37.8	49.311	458	0	56.128	573580000	419080000	723680000	607600000	532940000	858390000
O54892	20.4	102.51	917	0	22.764	166360000	192130000	154360000	276210000	165000000	204700000
O54975	11.1	69.657	623	0	7.5646	33105000	46879000	16285000	42848000	30306000	22467000
O55096	1.8	83.038	738	0.0046632	2.2193	11406000	0	14073000	3448000	0	0
O55215	34.4	27.231	250	0	13.505	395030000	353900000	317380000	178900000	328020000	466320000
O70211	3.2	66.924	603	0.0047294	2.3446	0	5501600	0	0	0	0
O70257	14.9	29.85	261	0	4.9659	55244000	8226400	17405000	6841200	12219000	13916000
O70371	55	33.965	302	0	246.82	3563500000	2772900000	3431500000	3417200000	3626500000	3353400000
O70419	8.9	52.626	471	0	3.8004	90987000	73832000	74714000	43444000	0	54425000
O70593	23.2	34.157	314	0	10.389	57932000	59220000	31746000	45420000	26419000	50410000
O88350	7	20.995	186	0.0047368	2.3497	31587000	32715000	15828000	15096000	9973900	18462000
O88600	41	94.055	840	0	130.91	1770300000	1327600000	1462400000	1516400000	1564000000	1331100000
O88637-2	13.5	43.431	386	0	11.907	125310000	201960000	126630000	116730000	82584000	172870000
O88656	9.4	41.056	372	0	3.8588	0	0	0	0	0	0
O88767	79.4	19.974	189	0	282.12	7485400000	6316500000	7687900000	7495400000	6904900000	6203300000
O88794	46	30.184	261	0	100.39	359160000	311360000	427570000	437090000	364520000	542170000
O88900	3.9	60.592	538	0	3.7486	0	30615000	12776000	2229100	17940000	27222000
O88989	65	36.483	334	0	323.31	41145000000	42617000000	39464000000	46941000000	39503000000	46560000000
O89035	12.2	31.454	286	0.006079	2.0914	28953000	17728000	13505000	4384400	31261000	2509500
O89049	25.5	54.67	499	0	14.862	124340000	127520000	208730000	118550000	93165000	109660000
P00173-2	51	11.406	100	0	15.8	303330000	212440000	264070000	260580000	216470000	199450000
P00388	10	76.962	678	0	8.5506	76752000	87424000	66512000	115540000	101520000	105190000
P00507	80	47.314	430	0	323.31	76684000000	59508000000	73033000000	68831000000	70365000000	85484000000
P01015	7.8	51.981	477	0	6.4294	29000000	27375000	23995000	10532000	23167000	40475000
P01041	68.4	11.196	98	0	21.577	186270000	126290000	204150000	209090000	142870000	175970000
P01681	22	11.433	109	0.0051653	2.2007	0	2700200	0	0	0	0
P01830	9.3	18.172	161	0.0061038	2.1083	24988000	4801900	5211900	0	17916000	0
P01836	55.7	11.732	106	0	16.925	4424700	2000400	891170000	0	0	0
P02091	95.2	15.979	147	0	323.31	206030000000	220390000000	192190000000	253670000000	171210000000	230740000000
P02454	3.9	137.95	1453	0	20.881	75758000	8158300	57390000	0	16365000	0
P02651	51.7	44.456	391	0	107.15	288310000	435720000	275600000	549060000	284170000	276970000
P02680-2	46.2	49.651	437	0	323.31	2011200000	2712100000	2339000000	2789300000	3143900000	2628100000
P02764	26.8	23.575	205	0	6.2667	91195000	49550000	46388000	80030000	6100800	15306000
P02770	89.6	68.73	608	0	323.31	236840000000	196070000000	201930000000	237160000000	186800000000	205120000000
P04166	26	16.265	146	0	4.151	131020000	111920000	151000000	114560000	82494000	111930000
P04182	28	48.332	439	0	33.604	241990000	350400000	223780000	177560000	277950000	479430000
P04636	76.9	35.683	338	0	323.31	168260000000	135270000000	159270000000	163840000000	149810000000	170410000000
P04638	30.4	11.439	102	0	9.9355	115580000	66860000	67513000	74424000	95405000	42696000
P04639	70.7	30.062	259	0	268.43	1506400000	2046900000	1479700000	2439200000	1405900000	2141300000
P04692	94.7	32.68	284	0	323.31	177440000000	163320000000	179660000000	204330000000	149860000000	164990000000
P04692-2	79.6	32.675	284	0	20.031	432640000	19253000	82164000	0	23443000	0
P04762	53.3	59.756	527	0	244.01	2945400000	2020400000	1847000000	1635300000	1664800000	2186000000
P04785	44.2	56.951	509	0	150.47	2186400000	1393200000	1502300000	1616700000	1326500000	1298700000
P04797	81.4	35.828	333	0	323.31	103980000000	87170000000	108900000000	116290000000	87776000000	109890000000
P05065	87.9	39.351	364	0	323.31	51117000000	42873000000	46990000000	61728000000	42259000000	50522000000
P05197	49.9	95.283	858	0	323.31	5857900000	5267900000	5808500000	7134200000	6164100000	6663900000
P05544	56.9	46.277	413	0	275.49	3905800000	2869700000	3219300000	4389800000	3083900000	3948900000
P05545	42.1	46.561	416	0	59.198	0	214350000	0	0	6719300	57623000
P05708	39.1	102.41	918	0	193.87	2175300000	2224300000	2120500000	2113400000	2592600000	2347200000
P05712	47.2	23.535	212	0	26.513	204570000	251680000	96868000	136880000	153620000	210940000
P05942	17.8	11.776	101	0	4.4231	104830000	33206000	56411000	18876000	79107000	43886000
P06214	29.7	36.031	330	0	12.965	66811000	21123000	73276000	30715000	63130000	53665000
P06685	48.3	113.05	1023	0	323.31	12410000000	9660300000	10756000000	11400000000	9970700000	10820000000
P06686	34.9	112.22	1020	0	32.76	496370000	650780000	524020000	580590000	358690000	505170000
P06761	55.2	72.346	654	0	193.46	4304600000	2612800000	3601800000	3822000000	3134700000	2485200000
P06765	37.1	11.286	105	0.00058343	3.4336	37828000	0	10981000	32015000	3746600	0
P07150	52.6	38.829	346	0	104.86	527620000	344540000	349670000	430890000	378450000	290820000
P07151	19.3	13.72	119	0	6.8562	109160000	17146000	54475000	112530000	85786000	57032000
P07323	21.9	47.14	434	0.00057208	3.1737	303870000	169700000	146930000	237570000	94397000	344640000
P07335	67.5	42.725	381	0	323.31	5535700000	4738500000	5210600000	7260000000	6342500000	8674700000
P07340	45.4	35.201	304	0	77.412	2967600000	2615500000	3000300000	3708200000	3055800000	3411700000
P07483	90.2	14.775	133	0	323.31	85119000000	64728000000	74573000000	65638000000	57435000000	45177000000
P07895	57.2	24.674	222	0	323.31	13797000000	11786000000	14102000000	15560000000	14969000000	13652000000
P07896	2.8	78.657	722	0.0099059	1.9356	0	0	0	0	0	0
P07943	58.9	35.797	316	0	239.95	9033400000	6932300000	9583000000	7774400000	8053100000	9702300000
P08009	82.1	25.68	218	0	27.565	395220000	344880000	349590000	357900000	278300000	520860000
P08050	34.3	43.031	382	0	98.578	752110000	505040000	544680000	378090000	407960000	497140000
P08082-2	26.5	23.12	211	0	16.933	239590000	241180000	234970000	268850000	188080000	266900000
P08461	42.9	67.165	632	0	323.31	25463000000	19093000000	24325000000	23069000000	22725000000	25554000000
P08503	54.2	46.555	421	0	323.31	11537000000	7988500000	9316600000	9301000000	9394000000	9617300000
P08733	95.8	18.88	166	0	323.31	193290000000	174810000000	190880000000	212210000000	216430000000	205840000000
P08932	62.1	47.704	430	0	323.31	1700000000	2478100000	891180000	2322200000	999990000	2735900000
P08934	19.4	70.932	639	0.0094246	1.9582	45437900	83478000	38237100	94563000	52011000	131130000
P09117	14	39.283	363	0.0047047	2.2811	0	46758000	0	31330000	60908000	92351000
P09456	50.1	43.094	381	0	119.43	1359800000	921260000	1341700000	1219900000	1137900000	1180800000
P09495	78.2	28.509	248	0	213.16	846490000	486560000	572800000	883630000	560920000	289860000
P09606	13.9	42.267	373	0	6.8321	47700000	59619000	26828000	22408000	45356000	27631000
P09650	53.8	28.617	260	0	88.326	1200500000	434370000	971130000	646670000	989210000	946970000
P09895	37	34.458	297	0	23.067	645930000	357590000	309220000	409590000	375790000	294910000
P0C089	38.9	21.886	193	0	15.719	161060000	122520000	108470000	140420000	114640000	162520000
P0C0A1	20.5	20.762	176	0	10.745	22992000	39352000	68842000	59913000	94503000	48308000
P0C1X8	4.3	103.76	962	0	3.7157	18779000	4640400	12271000	10283000	9668200	1994800
P0C5I0	30.5	21.361	187	0	7.263	170480000	90262000	135090000	84080000	68084000	91347000
P0DMW1	46.3	70.184	641	0	54.379	756820000	845180000	324770000	562830000	511960000	530600000
P0DN35	50.9	6.9981	57	0	29.847	3664500000	2195700000	2540100000	3604200000	3264000000	2660000000
P10111	81.1	17.874	164	0	134.62	7226900000	4281100000	5720700000	4856400000	5113600000	5553800000
P10252	13.8	27.679	240	0.0047468	2.3576	15955000	4127600	4212100	0	13223000	5660200
P10760	32.9	47.538	432	0	22.008	152490000	172920000	80964000	149630000	209600000	185230000
P10817	54.3	10.487	94	0	38.937	9195700000	6071300000	10068000000	7802500000	7490700000	7270700000
P10818	42.3	12.301	111	0	31.502	4452100000	2404400000	3873000000	4413400000	3018900000	2945600000
P10860	61.5	61.415	558	0	243.26	4900800000	3954100000	4446000000	5298500000	4765900000	4183700000
P10888	71	19.514	169	0	300.55	37442000000	27682000000	35102000000	35816000000	32739000000	35287000000
P10959	25.1	60.174	549	0	51.247	722740000	659080000	423190000	471840000	527730000	662080000
P11030	81.6	10.027	87	0	205.31	6421300000	5262200000	3902000000	5339100000	5163800000	5110400000
P11232	65.7	11.673	105	0	58.259	1446700000	1641400000	1679000000	1346900000	1632600000	1587300000
P11240	59.6	16.129	146	0	266.84	40818000000	38160000000	38076000000	37217000000	32796000000	49476000000
P11348	54.8	25.552	241	0	44.04	269350000	290870000	372860000	376400000	436280000	339690000
P11505-6	3.8	130.62	1184	0	5.096	4594100	17503000	11719000	10667000	12122000	7332600
P11507-2	62	109.68	997	0	323.31	79251000000	61252000000	74735000000	82244000000	61743000000	78470000000
P11517	87.8	15.982	147	0	123.7	13585000000	13251000000	14558000000	20768000000	12833000000	12700000000
P11530	40.8	425.82	3677	0	323.31	6696700000	4893200000	5069700000	6124800000	5146700000	5334500000
P11598	60.6	56.623	505	0	119.13	2091200000	1045700000	1414000000	1789000000	1087800000	1377800000
P11762	74.8	14.857	135	0	266.3	7631300000	5083800000	5676900000	4980800000	4181700000	4619200000
P11884	65.1	56.488	519	0	323.31	15955000000	12824000000	13388000000	14732000000	16163000000	14818000000
P11951	64.5	8.4548	76	0	112.13	25374000000	18996000000	22131000000	22553000000	22292000000	19726000000
P11960	59.4	50.164	441	0	323.31	3728200000	1354900000	2836800000	2407100000	3374600000	2498400000
P11980	80.6	57.817	531	0	323.31	104001000000	183064000000	82152000000	213762000000	91385000000	230770000000
P11980-2	78	57.78	531	0	33.765	77458000	26539000	78693000	54994000	60373000	97310000
P12007	49.1	46.435	424	0	323.31	8212800000	5271600000	6815500000	6481200000	5892300000	6294900000
P12075	62	13.915	129	0	262.74	21191000000	17582000000	19774000000	19960000000	20117000000	21767000000
P12346	58.7	76.394	698	0	323.31	27971000000	20939000000	22827000000	27865000000	23720000000	22191000000
P12711	36.6	39.575	374	0	29.127	633120000	528180000	585710000	616160000	493700000	611850000
P13084	24	32.56	292	0	53.424	387860000	240730000	282160000	262710000	158560000	215030000
P13086	40.5	36.148	346	0	323.31	15681000000	10268000000	11440000000	11458000000	10444000000	10725000000
P13221	82.1	46.428	413	0	323.31	32943000000	32930000000	36241000000	35657000000	28736000000	43389000000
P13383	15.4	77.146	713	0	19.131	223700000	134490000	114990000	131050000	82565000	131320000
P13803	71.5	34.951	333	0	323.31	32435000000	20877000000	25317000000	24993000000	26563000000	26884000000
P13852	8.7	27.804	254	0	9.6904	38611000	37188000	50036000	72425000	38129000	38625000
P14141	8.5	29.431	260	0.0011186	2.9002	0	0	1365200	0	0	0
P14408-2	64.9	50.169	467	0	323.31	19754000000	13369000000	16842000000	18644000000	16732000000	16645000000
P14480	58.9	54.235	479	0	272.61	1301000000	1948600000	1680800000	2247800000	1717800000	2069200000
P14562	11.1	43.969	407	0	5.858	78836000	58013000	34574000	55490000	40803000	14793000
P14604	65.5	31.516	290	0	323.31	20992000000	15578000000	20217000000	24410000000	20647000000	19825000000
P14669	59.3	36.363	324	0	103.59	1157600000	1109500000	1131300000	1231100000	929480000	1127200000
P14841	20	15.437	140	0	7.6673	45498000	54125000	39201000	105720000	30454000	28142000
P14882	49.5	81.622	737	0	9.0753	38533000	12295000	0	10458000	13732000	40704000
P15429	59.2	47.013	434	0	323.31	8866900000	8085300000	7608400000	5718400000	5999500000	8156400000
P15650	66.5	47.872	430	0	323.31	81819000000	60422000000	81658000000	73943000000	84902000000	70730000000
P15651	70.6	44.765	412	0	323.31	17160000000	11907000000	16820000000	18063000000	19573000000	17043000000
P15791-5	20.3	54.19	478	0	18.374	259610000	180040000	259390000	205410000	150700000	184100000
P15865	46.1	21.987	219	0	127.21	7940100000	5741600000	6427400000	5681400000	5402400000	5312800000
P15999	77.2	59.753	553	0	323.31	222570000000	183800000000	214880000000	199680000000	207450000000	233230000000
P16290	87.7	28.755	253	0	323.31	26170000000	23145000000	32270000000	32964000000	27472000000	24386000000
P16296	8	51.808	462	0	4.6486	17946000	18771000	12390000	7095700	18198000	19355000
P16303	40	62.146	565	0	82.776	638180000	238500000	274210000	344020000	108840000	177040000
P16409	88	22.156	200	0	323.31	203040000000	195640000000	194680000000	222330000000	173630000000	227730000000
P16617	84.9	44.538	417	0	323.31	26575000000	20964000000	28386000000	30558000000	23974000000	27341000000
P17078	26	14.552	123	0	12.003	268870000	221410000	150190000	244380000	260560000	222250000
P17209	44	21.282	193	0	23.134	0	0	6636300	0	108880000	0
P17220	33.3	25.926	234	0	18.332	126280000	100150000	215760000	179330000	200090000	219490000
P17764	81.1	44.695	424	0	323.31	49462000000	30707000000	41008000000	32232000000	40383000000	32992000000
P18163	63.5	78.178	699	0	323.31	29132000000	20030000000	23638000000	24302000000	23695000000	25982000000
P18395	7.3	88.894	798	0.0051493	2.1855	111690000	199860000	234940000	192190000	96975000	91385000
P18418	41.3	47.995	416	0	103.13	1400400000	782820000	837420000	897760000	871400000	598500000
P18420	36.9	29.517	263	0	49.569	353560000	332460000	378730000	332440000	330860000	249880000
P18437	37.8	9.3654	90	0.008547	2.0272	3923000	3337700	1771300	0	0	2291300
P18445	29.7	16.618	148	0	64.401	180570000	106110000	118080000	97100000	120600000	147980000
P18484	9.6	104.04	938	0	15.591	137130000	105710000	70994000	88112000	88450000	168230000
P18614	2	130.81	1180	0.0037614	2.5012	5100300	0	0	0	0	0
P18886	47.7	74.109	658	0	174.64	698010000	1135600000	802640000	688500000	1416300000	1571500000
P19139	28.4	45.073	391	0	17.638	122400000	67613000	107000000	123730000	75294000	63082000
P19234	55.2	27.378	248	0	281.96	10658000000	9576700000	10726000000	10861000000	10280000000	11037000000
P19357	8.3	54.895	509	0	25.635	276930000	361020000	309960000	361590000	291160000	428840000
P19511	53.9	28.868	256	0	323.31	24500000000	23416000000	21601000000	20708000000	22326000000	23904000000
P19643	3.1	58.458	520	0	4.2141	92295000	361580000	107210000	258290000	516530000	202820000
P19804	84.2	17.283	152	0	275.66	13540000000	11158000000	14372000000	13335000000	13351000000	14613000000
P19944	14	11.498	114	0	4.4539	423280000	415430000	414030000	419120000	408860000	410120000
P19945	39.1	34.215	317	0	22.601	310870000	320900000	243910000	409850000	372930000	492550000
P20059	63.9	51.35	460	0	321.57	7692500000	6592800000	6274900000	7747000000	6445800000	6359300000
P20070-3	27.3	31.591	278	0	129.5	980100000	625740000	842340000	757760000	1019500000	613940000
P20171	18.5	21.298	189	0	4.3579	35616000	29822000	30369000	43985000	30640000	62843000
P20650	21.2	42.416	382	0	10.724	90803000	34173000	87115000	36600000	47769000	40503000
P20761	44.4	36.497	333	0	213.63	3575400000	2879000000	3271400000	2588200000	3919400000	1897400000
P20762	19.5	36.571	329	0	10.227	185620000	151230000	79175000	69048000	100980000	180110000
P20767	74	11.318	104	0	23.72	214740000	213220000	239160000	153190000	244910000	266920000
P20788	63.5	29.445	274	0	323.31	14262000000	8921900000	12436000000	12811000000	12028000000	13188000000
P21531	14.1	46.135	403	0	4.7703	32150000	0	8654700	0	6356300	9091200
P21571	57.4	12.494	108	0	271.87	3493800000	2374100000	3542300000	4242500000	2292100000	2661400000
P21708	18.9	43.08	380	0	7.668	48609000	43608000	52275000	64330000	30124000	30439000
P21775-2	10.7	38.118	373	0	10.349	79451000	71075000	70992000	112690000	54449000	141800000
P21913	66.7	31.83	282	0	164.11	14071000000	11770000000	13130000000	13617000000	14776000000	16764000000
P22062	69.6	24.641	227	0	288.66	2158700000	1605900000	2293700000	2194900000	1539400000	1594100000
P22734-2	13.1	24.747	221	0.001105	2.7808	49846000	18974000	65202000	17090000	32603000	91238000
P23457	27.3	37.027	322	0	8.119	43413000	14381000	49437000	41562000	53167000	58581000
P23514	2	107.01	953	0.0085043	2.0109	0	0	0	14167000	15728000	14676000
P23562	25	103.17	927	0	155.01	727430000	709490000	728640000	897310000	616690000	681200000
P23693	77.7	24.159	211	0	323.31	44881000000	51246000000	52035000000	55936000000	42490000000	58420000000
P23928	76	20.089	175	0	323.31	51423000000	47907000000	46743000000	61805000000	59174000000	57721000000
P24049	32.1	21.397	184	0	16.945	180070000	110200000	149550000	211740000	158420000	138210000
P24090	46.6	37.982	352	0	323.31	4185800000	2865700000	3545700000	3078200000	3521600000	2194700000
P24329	33	33.406	297	0	99.416	1218500000	816770000	924900000	938430000	732060000	741460000
P24368	44.4	23.802	216	0	45.637	681200000	532320000	628450000	612500000	571670000	520170000
P25113	64.2	28.832	254	0	247.42	3096200000	2696100000	3767100000	4499100000	3868600000	3953600000
P25409	29	55.109	496	0	32.149	180090000	240740000	181820000	286190000	196260000	253350000
P26772	87.3	10.902	102	0	52.206	5586300000	3887200000	3706700000	3431400000	3427300000	4888200000
P27139	62.3	29.113	260	0	323.31	2257300000	2592400000	2095800000	2737800000	1969300000	2180200000
P27274	30.2	13.79	126	0	15.952	311020000	307010000	336980000	256420000	318170000	307540000
P27605	55.5	24.477	218	0	50.667	2279200000	2525800000	2258500000	2242700000	2258600000	3665000000
P27615	2.5	54.09	478	0.0016529	2.7466	35674000	25729000	29657000	7330800	29650000	42079000
P27867	33.1	38.234	357	0	43.667	502040000	227120000	473290000	240670000	376680000	371880000
P28480	35.8	60.359	556	0	50.583	520720000	318370000	368490000	424570000	387920000	327790000
P29117	45.6	21.81	206	0	24.772	747600000	691270000	651200000	478670000	347450000	704700000
P29147	58.6	38.201	343	0	323.31	716900000	2665900000	1304000000	7655200000	7973400000	1796400000
P29266	51.6	35.302	335	0	288.13	5110300000	4680100000	4849300000	4315800000	4538900000	5107500000
P29314	38.7	22.591	194	0	13.886	379180000	290050000	285620000	221610000	291720000	310020000
P29418	64.7	5.7667	51	0	7.7806	5230400000	3932500000	3975900000	4107800000	3942400000	3928200000
P29419	76.1	8.2545	71	0	48.345	4304600000	3999900000	5135500000	5518500000	4744800000	4271700000
P29457	31.9	46.517	417	0	4.2357	17748000	0	20167000	22215000	32060000	6339800
P29975	14.5	28.856	269	0	51.976	242620000	267950000	205750000	225060000	229390000	284310000
P31000	78.8	53.732	466	0	323.31	6227000000	3687500000	4730800000	3172500000	3950100000	2685900000
P31044	95.7	20.801	187	0	323.31	15835000000	14218000000	15019000000	16894000000	14505000000	12775000000
P31211	12.9	44.67	396	0	10.62	64923000	81586000	72143000	154180000	94959000	147890000
P31232	85.6	22.603	201	0	125.48	3986600000	744470000	1726400000	389990000	719270000	718420000
P31399	92.5	18.763	161	0	323.31	38656000000	29438000000	31959000000	34349000000	29298000000	31609000000
P31430	11.5	45.522	410	0	5.8196	10507000	0	0	0	0	0
P32198	9.3	88.124	773	0	6.8418	83315000	41316000	114510000	76280000	106520000	75430000
P32551	67	48.396	452	0	323.31	38778000000	30996000000	36897000000	37766000000	36792000000	40467000000
P34058	55.8	83.28	724	0	323.31	9808800000	8475900000	8409700000	9658300000	8653500000	8935200000
P34926	3.4	299.53	2774	0	10.025	44633000	34969000	11417000	18577000	55309000	20898000
P35213-2	43.9	27.822	244	0	28.659	174380000	110560000	136440000	182480000	142590000	99049000
P35284	17.3	27.271	243	0	4.4217	7099300	44563000	13460000	18962000	55332000	21234000
P35435	55.3	30.19	273	0	269.76	18207000000	13506000000	15785000000	19051000000	15906000000	16771000000
P35565	25.7	67.254	591	0	58.721	798770000	648130000	611520000	639640000	618810000	649100000
P35571	8.8	80.972	727	0	6.9039	81040000	40539000	67767000	41089000	12948000	39823000
P35745	52.6	10.863	97	0	57.195	181260000	170110000	219840000	242220000	205370000	217240000
P36201	80.3	22.696	208	0	251.84	4374900000	4423400000	5344800000	5887800000	4116900000	4076500000
P36860	23.3	23.317	206	0	5.3682	31881000	18652000	60243000	21077000	0	5488600
P36876	20.1	51.677	447	0	38.718	174430000	151470000	101750000	179130000	151680000	155260000
P36970-2	30.6	19.49	170	0	9.6598	97996000	114860000	88363000	66744000	105860000	174080000
P36972	42.8	19.546	180	0	47.641	949050000	711260000	886550000	855740000	917330000	856160000
P37996	16.5	20.456	182	0	3.6793	27071000	24152000	22300000	23895000	25148000	32170000
P38718	53.5	14.258	127	0	31.856	2665900000	2976400000	3021600000	2877900000	3683200000	5085500000
P38983	43.1	32.824	295	0	102.13	1020900000	1081700000	1005700000	651270000	585680000	854870000
P39069	80.9	21.584	194	0	323.31	9855000000	2116500000	10036000000	9962600000	9396800000	11569000000
P40112	20.5	22.965	205	0	14.352	49398000	87339000	73083000	68500000	103910000	103300000
P40307	17.9	22.912	201	0	30.403	210420000	110620000	141080000	122230000	187210000	252530000
P40329	14.1	75.81	660	0	12.851	107190000	77882000	69969000	65987000	91995000	97147000
P41498	51.9	18.151	158	0	42.035	287530000	422520000	360680000	424710000	366640000	344940000
P41499-2	19.1	68.032	593	0	40.084	1901000000	1596900000	112090000	193420000	163890000	181860000
P41542	4.4	107.16	959	0	3.9428	42322000	11039000	7279100	8833600	29673000	21613000
P41562	62.3	46.734	414	0	135.02	700750000	831080000	1346300000	1162400000	1117000000	1161000000
P42123	74.9	36.612	334	0	323.31	71356000000	80318000000	79297000000	91297000000	77569000000	109790000000
P43278	27.8	20.885	194	0	13.472	1171600000	695580000	770150000	663200000	533940000	958100000
P45592	78.9	18.532	166	0	187.92	3107000000	2242300000	2649700000	2446800000	2551300000	2039900000
P46462	52.4	89.348	806	0	323.31	4591100000	3816600000	4433000000	4016200000	3414000000	3881300000
P46844	23.4	33.565	295	0.0047096	2.2812	0	0	25813000	39663000	10624000	0
P47196	7.1	55.735	480	0	4.7596	70647000	4170100	664270000	15146000	0	91575000
P47727	58.1	30.578	277	0	65.683	1918300000	793410000	1319900000	698580000	796750000	1685200000
P47853	30.9	41.706	369	0	39.658	264050000	94562000	114860000	87849000	200380000	5098200
P47875	59.6	20.613	193	0	31.337	427840000	184450000	185460000	182840000	116140000	165140000
P47942	45.1	62.277	572	0	233.85	1951300000	1290900000	1345200000	1254500000	1294300000	1070700000
P47967	57.9	16.196	145	0	44.927	571450000	2585500	0	571840000	173050000	482580000
P48500	92	26.849	249	0	323.31	30424000000	27730000000	33549000000	31074000000	29201000000	31620000000
P48508	15	30.548	274	0	8.6939	35223000	20936000	64187000	52079000	64935000	9268900
P49242	50.4	29.945	264	0	25.318	1000600000	777720000	663760000	748160000	721310000	567020000
P49432	64.9	38.982	359	0	323.31	28667000000	22823000000	26930000000	27718000000	24556000000	29109000000
P50115	18	10.238	89	0.00056243	2.9634	0	0	0	0	0	16184000
P50137	28.4	67.643	623	0	36.487	295840000	203400000	252770000	70102000	135120000	132170000
P50339	17	27.569	247	0	6.5922	75399000	34829000	31740000	3566200	87644000	43722000
P50398	43.6	50.536	447	0	116.27	779590000	514680000	541900000	633970000	570290000	791530000
P50399	56.9	50.537	445	0	323.31	2541600000	2096800000	2408000000	2578800000	2414600000	2458900000
P50411	17.6	23.071	205	0	4.7863	101540000	59710000	60269000	65750000	55887000	22484000
P50503	23.9	41.279	368	0	22.351	416850000	420220000	335460000	432360000	365590000	336840000
P51583	28	47.096	425	0	29.678	209480000	251150000	190980000	165730000	174080000	180560000
P51635	38.5	36.505	325	0	39.199	273060000	198270000	287140000	293270000	257530000	288180000
P51638	19.9	17.402	151	0	4.5411	31349000	158420000	46544000	65043000	42293000	66282000
P51647	38.7	54.458	501	0	61.169	517180000	465920000	501870000	139860000	688930000	102910000
P51886	34.6	38.279	338	0	185.63	2950700000	1245500000	1730000000	1399400000	1470200000	855110000
P52287	28.8	37.18	340	0	23.571	326280000	235120000	255990000	288950000	214610000	161320000
P52481	22	52.912	477	0	24.135	143040000	168320000	94174000	152750000	178980000	187710000
P52555	7.7	28.574	260	0.0021918	2.7052	21745000	24352000	17850000	11610000	27289000	28877000
P52631	11.4	88.039	770	0	6.265	64634000	74417000	44066000	93696000	42553000	59330000
P52873	21.9	129.78	1178	0	49.383	620640000	428620000	288060000	339040000	409710000	299980000
P52925	25.7	24.159	210	0	3.6616	26484000	28899000	31467000	24669000	2684000	11856000
P52944	64.2	35.584	327	0	138.84	996920000	688760000	707630000	1030900000	793890000	620760000
P53987	9.7	53.238	494	0	12.754	194340000	233580000	185810000	184260000	159890000	212140000
P54311	33.5	37.377	340	0	25.25	88966000	125060000	130650000	0	32778000	108570000
P54313	37.6	37.331	340	0	84.067	423760000	488380000	673510000	445700000	513360000	485530000
P54319	15.8	87.083	795	0	24.693	95501000	48122000	52449000	39880000	53037000	83467000
P54921	24.4	33.192	295	0	12.76	75207000	51905000	87109000	66410000	73461000	73334000
P55053	76.3	15.059	135	0	96.289	951450000	547220000	834340000	383900000	686820000	242620000
P55159	5.1	39.358	355	0.0005787	3.3235	22873000	7405800	16883000	17406000	21441000	0
P55314	6.3	66.666	589	0	4.5928	7196400	0	0	0	0	3441000
P55770	18.8	14.173	128	0	3.8773	12689000	15920000	0	0	22298000	35018000
P56522	8.1	54.362	494	0	4.439	49169000	14915000	31518000	8712400	12231000	47942000
P56571	75.9	28.172	266	0	323.31	26215000000	19746000000	26184000000	27945000000	24351000000	21521000000
P56574	78.8	50.967	452	0	323.31	123510000000	112830000000	128640000000	131510000000	153790000000	171450000000
P56741	82.8	140.76	1274	0	323.31	103770000000	110930000000	119200000000	139920000000	118300000000	131310000000
P57093	34.9	38.588	338	0	45.161	757420000	611010000	475980000	713690000	488380000	562470000
P59215-2	26.3	40.08	354	0	8.3392	71988000	13890000	5985700	48014000	35152000	32515000
P60711	78.4	41.736	375	0	323.31	11579000000	7112800000	9862400000	9449700000	9159700000	7425700000
P60901	40.7	27.399	246	0	17.316	361600000	294400000	399230000	338200000	370560000	376560000
P61016	23.1	6.0945	52	0	23.302	2000200000	1448100000	1459900000	1918500000	1865600000	2397300000
P61078	14.3	16.687	147	0.00056818	3.0871	104010000	185020000	109160000	121420000	154220000	171120000
P61203	26	51.596	443	0	13.109	41460000	38261000	37839000	11593000	76105000	72117000
P61314	42.6	24.146	204	0	16.349	403890000	579490000	414330000	526490000	609090000	483360000
P61354	31.6	15.798	136	0	9.1083	43786000	109010000	54615000	43064000	48256000	134690000
P61589	64.2	21.782	193	0	120.15	1298700000	667410000	904430000	1111400000	901550000	861770000
P61751	28.9	20.396	180	0.0047344	2.3488	45574000	10653000	5153800	6314000	14579000	17935000
P61805	8.8	12.497	113	0.0060976	2.1075	0	9344300	0	0	6984300	3567300
P61959	33.7	10.871	95	0	6.0363	172850000	173480000	113560000	108090000	106770000	122380000
P61972	56.7	14.478	127	0	44.865	335690000	366430000	334740000	401270000	322230000	503070000
P61980	40.8	50.976	463	0	93.23	1308400000	1030300000	1003200000	1035500000	879700000	825750000
P61983	63.2	28.302	247	0	80.128	1625200000	1236100000	1687200000	1714700000	1462700000	1149000000
P62074	40	10.333	90	0	10.59	234610000	171520000	188160000	169800000	141800000	214680000
P62076	78.9	10.458	95	0	68.636	1312800000	1160100000	1420700000	1054100000	1279000000	1214100000
P62078	50.6	9.2864	83	0	8.05	168100000	72944000	102030000	103570000	55151000	111120000
P62142	65.4	37.186	327	0	135.23	945150000	749610000	859100000	1221700000	980370000	1054900000
P62161	43.6	16.837	149	0	126.32	2561800000	1003600000	1243500000	1428000000	1208300000	606220000
P62193	12	49.184	440	0	8.7423	89370000	91429000	70490000	96356000	52421000	94249000
P62198	27.3	45.626	406	0	35.097	237190000	212520000	162800000	219790000	186390000	160510000
P62246	56.2	14.839	130	0	11.428	214960000	238230000	224320000	235850000	223250000	276080000
P62250	34.9	16.445	146	0	9.3232	202590000	204140000	132400000	166480000	138170000	191510000
P62260	60.8	29.174	255	0	150.73	5296400000	3547500000	4027600000	4735200000	3507100000	3810700000
P62268	16.1	15.807	143	0.0056439	2.1674	214910000	188240000	164090000	84511000	19494000	97016000
P62275	53.6	6.6767	56	0	5.576	101790000	158790000	56735000	73922000	112150000	151800000
P62278	49.7	17.222	151	0	49.593	450250000	353430000	396930000	551390000	386980000	444540000
P62282	48.1	18.431	158	0	8.9395	214050000	225880000	206440000	157420000	88804000	101980000
P62329	88.6	5.0526	44	0	59.983	940790000	610770000	894550000	819610000	788150000	541320000
P62332	11.4	20.082	175	0.00611	2.1103	0	0	0	0	0	0
P62628	60.4	10.99	96	0	9.2812	194920000	152050000	159790000	184560000	153730000	153620000
P62632	65.9	50.454	463	0	323.31	18435000000	13968000000	17122000000	20911000000	17549000000	15325000000
P62634	35	19.463	177	0	11.576	98025000	72597000	49664000	35792000	37830000	68960000
P62716	48.5	35.575	309	0	4.4306	24577000	25743000	37970000	35879000	15209000	14045000
P62718	22.2	20.732	176	0	18.418	183190000	194190000	134890000	199740000	184040000	257270000
P62775	64.4	12.861	118	0	46.617	84448000	80666000	141940000	131710000	82647000	56256000
P62804	66	11.367	103	0	179.14	20093000000	16857000000	14670000000	15218000000	18710000000	20770000000
P62815	10	56.55	511	0	7.6984	614140000	554760000	176850000	412870000	404900000	441780000
P62828	49.5	24.423	216	0	43.532	554480000	741230000	767470000	807290000	897650000	994630000
P62832	44.3	14.865	140	0	27.685	241380000	330570000	294970000	163350000	205090000	317160000
P62836	61.4	20.987	184	0	36.014	431010000	451960000	460880000	442020000	453980000	521520000
P62845	35.9	17.04	145	0.0037655	2.5119	93724000	43079000	80981000	62341000	14851000	42369000
P62850-2	29.2	15.069	130	0.00056915	3.105	51984000	28938000	14146000	39928000	46865000	41230000
P62864	16.9	6.6478	59	0.0085	2.0108	32881000	46121000	29499000	19171000	43874000	37146000
P62890	58.3	12.784	115	0	10.602	95900000	79530000	62005000	33326000	63754000	127500000
P62907	35	24.831	217	0	20.408	482370000	410720000	307480000	461710000	332720000	446650000
P62909	55.6	26.674	243	0	41.492	432680000	488000000	513270000	584520000	613680000	359190000
P62914	31.5	20.252	178	0	27.437	315580000	393310000	357620000	276870000	370770000	256150000
P62944	5.7	104.55	937	0	3.5173	49440000	17822000	20732000	18572000	38148000	12142000
P62959	79.4	13.777	126	0	192.93	3466000000	3128400000	4785000000	4535600000	3202800000	4008200000
P62963	74.3	14.957	140	0	61.274	6398100000	19713400000	8346700000	28923100000	10936000000	31930000000
P62994-2	39.9	23.555	203	0	8.4731	64297000	57692000	68974000	70724000	41825000	45727000
P62997	12.5	33.665	288	0	9.1361	73204000	83891000	77810000	88627000	61482000	69392000
P63004	21.5	46.67	410	0	20.967	138640000	78499000	90492000	162280000	118230000	71200000
P63012	7.3	24.97	220	0	3.5593	52566000	29126000	22064000	42092000	8725900	2607000
P63018	64.1	70.87	646	0	323.31	23665000000	23360000000	24224000000	25060000000	23118000000	26502000000
P63029	32	19.462	172	0	30.111	579670000	599870000	573630000	566980000	502250000	729920000
P63031	19.3	12.454	109	0	7.2354	1179100000	833710000	917860000	1060900000	967400000	1057400000
P63039	77.3	60.955	573	0	323.31	31459000000	24443000000	31177000000	28088000000	26233000000	30324000000
P63074	15.2	25.053	217	0	3.8803	34849000	2423700	27344000	13246000	7671400	26805000
P63086	23.5	41.275	358	0	4.5959	28797000	25888000	10148000	18993000	31794000	41218000
P63102	55.5	27.771	245	0	118.03	1675200000	1008400000	981070000	1116900000	879630000	836430000
P63245	62.1	35.076	317	0	111.87	487810000	605460000	418350000	542760000	613740000	841140000
P63255	49.4	8.5497	77	0	4.214	105990000	8268900	25097000	15340000	36162000	30517000
P63259	78.4	41.792	375	0	14.707	139820000	39713000	72440000	31243000	52994000	14250000
P63322	26.2	23.553	206	0	11.662	228910000	232900000	220830000	200480000	159580000	236700000
P63329-2	9.2	57.614	511	0	4.0763	107870000	67935000	79512000	121910000	21315000	66559000
P67779	86.8	29.82	272	0	311.02	5966200000	4486400000	5584000000	5643600000	5570600000	6310300000
P68101	10.8	36.108	315	0	6.7406	96773000	64345000	85462000	80237000	39122000	108680000
P68136	88.1	42.051	377	0	144.49	399310000	723010000	2469400000	159970000	1940000000	1321000000
P68255	47.3	27.778	245	0	58.632	314380000	90556000	145210000	125110000	134700000	78752000
P68511	52.4	28.211	246	0	175	2246600000	1428000000	1750100000	1499200000	1468200000	1036300000
P69897	66.2	49.67	444	0	65.436	1186800000	805220000	1014100000	893180000	983820000	971840000
P70470	30	24.708	230	0	24.412	384260000	321300000	418300000	558110000	351230000	492400000
P70490	19.2	47.412	427	0	8.5599	62254000	81612000	88090000	43110000	84743000	23535000
P70583	24.4	22.003	205	0	8.6504	103850000	77222000	84577000	93247000	99901000	47474000
P70584	30.1	47.823	432	0	58.741	343900000	252300000	286500000	425170000	303480000	286320000
P70645	15.4	52.322	454	0	6.2447	75009000	85526000	126980000	102660000	81024000	107910000
P80067	13	52.235	462	0	7.4003	29208000	50569000	20016000	85906000	38786000	57653000
P80299	40.8	62.34	554	0	33.508	575100000	440060000	82306000	1647300	5115400	233000000
P80431	18.8	8.9952	80	0.0027248	2.6358	30301000	10468000	33124000	40131000	29423000	57062000
P80432	31.7	7.3746	63	0	8.0954	249470000	266890000	299010000	279650000	206090000	190530000
P81155	73.9	31.745	295	0	323.31	9113200000	7355600000	9707900000	8886400000	8431800000	9558500000
P81795	27.5	51.079	472	0	20.575	209370000	101000000	161790000	156550000	114650000	130740000
P82995	51	84.814	733	0	120.07	823320000	986590000	1014900000	1341900000	1150600000	1127600000
P83941	50.9	12.473	112	0	29.25	428580000	343770000	296150000	333950000	395510000	305720000
P84083	30.6	20.529	180	0	6.1129	25394000	23955000	24982000	22210000	36245000	154600000
P84100	27	23.466	196	0	15.506	198080000	188250000	155690000	154570000	164610000	217090000
P84817	48	16.994	152	0	62.37	580500000	496090000	484420000	582000000	639490000	564750000
P85108	59.3	49.906	445	0	47.746	294190000	121820000	151260000	136490000	78437000	128880000
P85125	48.2	43.908	392	0	20.748	35275000	0	0	28300000	12524000	27848000
P85515	23.1	42.613	376	0	17.999	121890000	136140000	183490000	149990000	211440000	180470000
P85834	73	49.522	452	0	323.31	16554000000	14278000000	14269000000	18488000000	15373000000	16262000000
P85968	21.3	53.236	483	0	12.897	59662000	67259000	77720000	91534000	108490000	95167000
P85971	33.1	27.234	257	0	25.507	309690000	286060000	284290000	280540000	307690000	243600000
P85973	57.1	32.302	289	0	48.984	321370000	119720000	222500000	253950000	246770000	184340000
P86252	48.6	15.322	138	0	12.339	144590000	65169000	73814000	131910000	189260000	94891000
P97519	31.7	34.191	325	0	47.716	700500000	474390000	744090000	541900000	595380000	498910000
P97521	48.8	33.154	301	0	144.77	3465500000	2713200000	2365000000	3648400000	3764800000	2881300000
P97532	49.5	32.94	297	0	75.126	2719600000	1591600000	2388400000	2377500000	2244800000	1784200000
P97536	11.5	136.36	1230	0	14.482	163170000	59216000	95314000	90494000	109470000	80750000
P97541	75.3	17.505	162	0	174.93	7754000000	6366300000	8238600000	10322000000	8101900000	9838000000
P97576	51.6	24.297	217	0	46.757	1026900000	885940000	1172800000	1083400000	964040000	942540000
P97584	21	35.718	329	0	39.984	606800000	812830000	702760000	608080000	687590000	811400000
P97615	22.3	18.232	166	0	10.121	67318000	110780000	134140000	108900000	115840000	147570000
P97834	17.2	53.428	471	0	6.1141	67935000	49604000	69021000	50839000	57990000	108060000
P97850	15.3	8.1492	72	0	4.4573	529990000	226030000	306210000	432660000	367350000	260260000
P97851	42.9	7.1501	63	0	9.8947	546660000	579180000	376340000	697640000	677450000	765580000
P97852	35.4	79.427	735	0	63.679	999240000	998260000	746220000	842670000	802210000	1129900000
P97883	5.6	49.499	461	0.0011062	2.7885	9532000	9762400	18144000	7244300	6725700	0
Q01129	38.1	39.805	354	0	108.28	3505800000	1724800000	2050700000	1340800000	1754300000	1254900000
Q01177	55.2	90.535	812	0	134.03	1714200000	1273100000	1222000000	1610100000	1327700000	1199600000
Q03344	32.7	12.248	107	0	51.755	813590000	597980000	742740000	481180000	345280000	597610000
Q03346	19.2	54.265	489	0	19.619	222740000	212850000	234130000	147440000	196820000	331930000
Q04462	20.1	140.37	1264	0	28.768	301610000	236960000	198820000	205800000	292760000	151540000
Q05982	70.4	17.193	152	0	9.936	0	16078000	4764100	20981000	14270000	7091000
Q05BA4	15.4	35.118	318	0	11.577	110130000	135240000	130000000	123670000	152700000	112720000
Q06000	15	53.082	474	0	19.685	113140000	92623000	77168000	171900000	175560000	82908000
Q06647	76.5	23.397	213	0	323.31	39029000000	28757000000	34957000000	34557000000	36195000000	37406000000
Q06QG7	11.5	51.79	459	0	6.1132	357440000	226840000	415230000	460540000	0	241700000
Q06QH5	5.5	38.625	346	0.0047872	2.4309	48896000	63248000	87729000	91613000	0	102960000
Q07009	25.1	79.918	700	0	56.905	437190000	305820000	371660000	398440000	305550000	281190000
Q07205	7	48.954	429	0.0046997	2.2755	33259000	58706000	52269000	53805000	21706000	53474000
Q07803	22.4	83.456	751	0	31.47	468600000	432510000	387080000	526260000	440700000	533140000
Q07936	68.1	38.678	339	0	294.46	2820900000	2330700000	2166000000	2372500000	2443100000	2257600000
Q07969	33.7	52.73	472	0	192.66	4070200000	3198200000	3630100000	4084100000	2639000000	4697300000
Q08163	20	51.588	474	0	29.555	206430000	151520000	220540000	148370000	199280000	123330000
Q08415-2	23.9	47.872	423	0	22.541	149130000	62408000	75127000	97388000	105710000	215960000
Q08420	6.6	26.62	244	0.0027159	2.5945	0	0	0	0	0	0
Q08602	9.5	64.904	567	0	7.188	0	18876000	13730000	29806000	22265000	3391900
Q09073	72.5	32.901	298	0	118.6	3789600000	3490000000	2874900000	4122400000	3741900000	5629700000
Q09167	8.6	30.891	269	0.0011142	2.8609	46191000	14319000	16755000	8548700	8715400	9068000
Q0D2L2	6.4	41.235	359	0.0037675	2.5132	0	60143000	29143000	34959000	48407000	27514000
Q0IKU7	6.6	33.295	302	0.0065789	2.0863	0	5473500	0	0	0	17523000
Q0QEW8	42.4	18.87	165	0	55.058	768910000	706090000	546580000	535340000	496600000	567400000
Q0ZFS4	11.4	12.372	105	0.0051546	2.1922	37337000	40047000	28288000	9229800	12988000	41903000
Q156J1	70.7	61.524	574	0	205.45	2699500000	2036200000	2447900000	2587500000	1643600000	1945100000
Q19LA7	68.6	4.0395	35	0	5.4845	0	12537000	0	8383000	9503700	11351000
Q1EG89	13.3	60.915	557	0	8.0716	65222000	27377000	21658000	29083000	16468000	14487000
Q1HCL7	19.5	48.116	425	0	23.317	144760000	90363000	53436000	80911000	39313000	85045000
Q1JU68	6.8	163.19	1354	0	10.391	23297000	14703000	55334000	10778000	55628000	42716000
Q1W1V7	14.3	27.182	244	0	3.971	44391000	26530000	16708000	78284000	63188000	13479000
Q2IBC6	45.5	20.551	178	0	87.309	3281500000	1915500000	2358400000	2235000000	2155500000	1858500000
Q2PQA9	36.1	109.53	963	0	95.47	614960000	454380000	509770000	434660000	505540000	440560000
Q2PS20	25	74.258	692	0	93.864	729600000	714410000	662730000	681770000	402230000	908230000
Q2TA68-3	42.2	115.56	997	0	308.12	2415900000	2208300000	2393700000	2848300000	2814900000	2495100000
Q2UZS7	37.7	52.399	480	0	72.932	793120000	584900000	502860000	600420000	527900000	529770000
Q31257	31.7	39.245	347	0	15.185	43456000	18694000	180820000	59976000	36103000	110990000
Q32PX2	10	35.442	320	0	4.7486	5414500	5101800	2397000	12441000	0	7546300
Q32PX7	6.7	67.196	639	0	6.789	18380000	18037000	13014000	7053800	6167400	2686400
Q32PX9	16.7	54.502	480	0	16.138	82666000	144540000	95903000	69784000	72868000	106640000
Q32Q54	21.7	34.546	299	0	9.3009	92794000	105540000	82909000	65534000	82805000	176650000
Q38PF9	51.7	28.131	261	0	7.2227	64899000	47909000	44524000	53553000	25914000	0
Q38PG1	32.2	58.767	543	0	6.4989	47771000	38420000	47022000	67513000	80569000	52872000
Q3B7D0	2.9	49.278	443	0.0051467	2.1796	0	0	0	0	0	0
Q3B8N9	47.1	32.822	291	0	40.188	210380000	396750000	576570000	410510000	125060000	471310000
Q3B8P5	14	32.337	285	0.00057339	3.2049	27630000	28135000	22742000	35752000	10910000	22514000
Q3B8P7	15.8	27.521	240	0.0021858	2.6659	81376000	47885000	34258000	97833000	19009000	49027000
Q3B8R6	11.1	34.033	296	0.00056497	3.0221	0	0	0	0	0	6919700
Q3BCU4	24.4	40.86	356	0	63.699	222880000	114630000	164630000	170390000	86827000	184540000
Q3KR72	67.2	48.7	427	0	54.99	1363700000	854970000	1247500000	1274400000	883180000	1147400000
Q3KR87	8	45.679	413	0.0011179	2.8849	214600000	162900000	264100000	142570000	179300000	162410000
Q3KR94	24.3	54.724	478	0	75.354	444390000	479200000	471120000	556480000	385880000	334550000
Q3KRD5	11.7	34.461	309	0	4.8073	21010000	0	0	9354800	12521000	7156600
Q3KRD8	7.3	26.571	245	0.0047923	2.44	18835000	0	10315000	14956000	0	10945000
Q3KRE0	16.8	66.758	591	0	16.089	153070000	75617000	99037000	75022000	65980000	56527000
Q3KRE2	14.8	28.142	244	0	4.8433	74387000	19074000	0	50312000	55088000	74421000
Q3KRF2	4.8	141.69	1268	0	5.4285	21405000	21894000	4255200	0	6918700	6623600
Q3MHS9	22	58.017	531	0	31.645	513560000	347450000	351830000	413650000	402750000	411320000
Q3MIE0	7	32.385	300	0.00056338	2.9759	6337700	16133000	0	34075000	3765100	4477900
Q3MIE4	23	43.118	404	0	10.174	170310000	93050000	82927000	29405000	93186000	114350000
Q3SWT0	2.9	76.188	678	0.0089508	1.9799	44890000	13163000	53718000	6994200	21297000	16150000
Q3T1J1	52.6	16.832	154	0	89.738	2119200000	1744400000	1748900000	1977300000	1496300000	1878900000
Q3T1K5	47.9	32.967	286	0	94.448	1189800000	1081400000	1322100000	1346900000	1123500000	1033300000
Q3T1L0	5.9	85.413	802	0	5.021	14304000	0	0	0	15153000	11182000
Q3V5X8	37.4	32.267	294	0	68.348	1400300000	1238800000	1183700000	1024600000	921880000	1271300000
Q45QN0	52.1	40.499	355	0	76.662	315610000	274800000	226390000	350140000	287010000	327780000
Q496Z5	21	53.421	467	0	9.8331	107240000	0	10956000	0	3212300	3025700
Q497B0	73.9	30.701	276	0	305.22	924740000	1103800000	935920000	1709200000	1480600000	1747700000
Q498E0	19.4	19.018	170	0	4.1188	33893000	36574000	68123000	40449000	53896000	39498000
Q498R7	22.5	18.094	160	0	5.1037	85465000	70699000	49384000	66086000	62811000	70561000
Q499N5	53.8	67.886	615	0	323.31	10270000000	7294600000	9616400000	10876000000	7935800000	8751500000
Q499N6	15.8	33.581	297	0	16.603	27665000	28811000	18437000	14697000	4031400	42119000
Q499P2	10.8	69.088	611	0	6.527	40257000	18478000	11189000	13101000	6550300	22405000
Q499Q2	28.2	18.348	163	0	4.0689	9287000	44646000	21758000	3626100	22814000	84446000
Q499Q4	63.9	61.389	562	0	280.92	3915200000	3626000000	4098800000	4902500000	4205900000	4883900000
Q499V1	14.1	34.114	312	0	7.1529	13782000	0	4536700	5033300	3295000	2982300
Q4FZT0	7.6	38.413	353	0	7.4474	7522400	21504000	6459400	14524000	14459000	7458900
Q4FZT8	36.2	23.249	207	0	7.8137	65979000	96472000	76159000	217980000	43485000	86721000
Q4FZT9	23.2	100.19	908	0	51.565	439340000	375290000	339080000	411800000	355220000	368420000
Q4FZU0	17.2	47.28	413	0	11.964	99721000	115280000	77025000	167380000	108130000	46588000
Q4FZY0	7.1	26.759	239	0.0046802	2.2378	63007000	62688000	47370000	25479000	51910000	58215000
Q4FZZ4	88.7	43.215	390	0	323.31	28327000000	21146000000	23604000000	26342000000	21990000000	23253000000
Q4G012	24.8	12.744	113	0.0011136	2.8598	23120000	31704000	35733000	15327000	0	19631000
Q4G022	18.5	36.946	329	0	7.4935	127510000	125320000	73957000	241550000	58895000	211350000
Q4G064	40.7	37.3	327	0	74.248	896010000	706520000	607270000	763290000	1007700000	1063300000
Q4G069	42.6	35.4	310	0	35.82	667560000	360110000	577080000	702290000	366460000	722540000
Q4G079	38.1	34.574	315	0	17.31	154340000	103050000	176190000	76860000	112240000	94669000
Q4G082	27.6	38.177	341	0	126.75	1059900000	901040000	1095000000	1118400000	936030000	860470000
Q4KLI4	10.2	18.251	166	0.0085299	2.0213	0	0	0	0	0	2230200
Q4KLJ1	26.8	17.891	157	0	3.6552	120320000	31102000	41140000	65180000	14758000	52874000
Q4KLN2	11.9	49.743	444	0	9.7227	156750000	138120000	124300000	140510000	129710000	98439000
Q4KLZ0	24	57.013	512	0	33.198	154760000	294720000	342940000	162310000	440030000	314120000
Q4KLZ3	7.7	43.086	405	0	4.4259	51378000	27067000	27643000	40011000	24793000	46395000
Q4KM35	5.1	29.038	273	0.0032345	2.5246	7102200	10717000	0	0	0	8148400
Q4KM41	9.1	33.075	317	0.0046899	2.2467	53179000	36288000	25454000	32370000	14099000	18662000
Q4KM62	24.7	62.418	551	0	30.78	138610000	151910000	266710000	134010000	82443000	157820000
Q4KM66	47.9	25.691	234	0	25.498	247980000	159360000	204640000	146250000	105990000	183760000
Q4KM69	5.1	37.578	334	0	3.8142	51755000	38124000	32245000	37611000	12331000	37227000
Q4KM73	44.4	22.169	196	0	26.061	394350000	314860000	386110000	368270000	223670000	349820000
Q4KM74	25.1	24.74	215	0	8.5357	28000000	18214000	29766000	43403000	22822000	45460000
Q4KMA2	21	43.496	415	0	30.837	131930000	67951000	74504000	55872000	70753000	36405000
Q4L2A2	18.8	16.544	165	0	26.089	132760000	92187000	105180000	84470000	65394000	96622000
Q4PP99	71.4	18.42	161	0	319.24	10750000000	12055000000	10304000000	13285000000	10311000000	11294000000
Q4QQV3	42.6	17.827	155	0	45.038	2097000000	1564900000	1756200000	2061800000	1686000000	2437500000
Q4QQV4	16.3	57.36	508	0	9.8488	130380000	67890000	90136000	99274000	103340000	42566000
Q4QQW3	7.1	50.225	467	0	4.961	91099000	22246000	48233000	0	23196000	8961900
Q4QR73	11.7	61.875	555	0	10.384	68511000	103290000	82964000	106050000	88801000	57060000
Q4V7C6	5.2	76.757	693	0.00057904	3.3356	25944000	8055900	23189000	22306000	21829000	11465000
Q4V7C7	39.5	47.357	418	0	35.236	329990000	244880000	406940000	294260000	351090000	288840000
Q4V898	5.4	42.257	390	0	3.6863	32556000	25650000	20127000	10573000	13176000	22549000
Q4V8E2	11.6	34.577	310	0	4.2323	34072000	28036000	29233000	37164000	36756000	40355000
Q4V8F9	43.5	58.343	524	0	154.62	4819200000	3946100000	3126800000	3881100000	3654500000	4754200000
Q4V8H5	41.5	52.555	475	0	100.48	787290000	959870000	905940000	950060000	1084900000	1156600000
Q4V8H8	63.9	61.237	543	0	236.65	3701800000	3037200000	2936400000	2867000000	2573700000	2793800000
Q4V8I9	39.6	57.023	508	0	135.51	1436400000	1592300000	1475600000	1587700000	1252500000	1183100000
Q4V8N0	12.2	52.764	467	0	10.12	35365000	38939000	33059000	607930	23982000	21939000
Q4VBH2	2.3	49.821	434	0	3.6765	0	4934800	3438900	4525700	17473000	36231000
Q505J8	6.5	57.719	508	0	15.717	73531000	58071000	73667000	84289000	69044000	39706000
Q505J9	36.3	40.717	361	0	36.801	377640000	252910000	274050000	409820000	153130000	250910000
Q52KS1	45	85.342	780	0	323.31	5003900000	4176800000	4307200000	5373400000	4423300000	4795600000
Q561R9	29.9	32.484	288	0	9.5467	98780000	99379000	62325000	104340000	51369000	110560000
Q561S0	73	40.493	355	0	323.31	15470000000	12942000000	19883000000	15002000000	17354000000	18353000000
Q562C3	7.5	45.223	416	0	3.8935	25955000	45451000	25623000	8180700	14538000	26200000
Q566C7	41.7	19.095	168	0.00058411	3.4395	12263000	18642000	20389000	67092000	45985000	51809000
Q566R0	11.3	26.089	230	0.00057438	3.2393	100350000	74270000	14125000	48559000	20005000	76194000
Q568Z0	5.2	57.979	517	0.0085256	2.0202	15823000	16131000	0	15509000	9166200	43110000
Q568Z6	5.2	39.941	366	0.0089865	2.0011	21291000	6646700	18057000	14112000	5259400	11233000
Q569B3	23.2	68.361	617	0	21.943	354370000	345240000	343980000	375210000	576520000	385400000
Q56R17	6.1	57.922	521	0	8.6062	29569000	24266000	39879000	16553000	16949000	20293000
Q58FK9	33.5	51.044	454	0	65.048	1271000000	942860000	684350000	1260900000	955020000	1132800000
Q5BJ93	83.9	47.127	434	0	323.31	20835000000	25861000000	18433000000	22050000000	25497000000	40898000000
Q5BJB3	31.2	15.782	154	0	57.257	299280000	317910000	224420000	342080000	244190000	220840000
Q5BJQ0	42.7	72.225	649	0	323.31	7472200000	3652300000	5757900000	3659400000	3995700000	3761600000
Q5BJU0	28.9	23.399	204	0	12.28	119380000	185060000	164330000	198460000	219450000	213480000
Q5BJZ3	49.4	113.87	1086	0	323.31	42458000000	32746000000	42612000000	67317000000	36884000000	37246000000
Q5BK18	5.7	53.167	476	0.00057837	3.3194	16618000	9454100	12673000	11024000	13454000	3163100
Q5BK63	69	42.559	377	0	323.31	14081000000	11838000000	14583000000	15196000000	14562000000	16367000000
Q5BK81	39.6	38.136	351	0	38.11	568140000	435930000	541600000	1060100000	451650000	546590000
Q5EAP4	9	41.441	355	0.0080645	2.0406	38847000	32058000	34625000	43418000	0	8950100
Q5EB55	29.3	61.832	536	0.00056625	3.0402	48164000	94485000	63843000	73084000	45689000	72284000
Q5EB77	24.3	22.976	206	0	6.0741	63057000	49290000	55174000	108820000	99998000	68612000
Q5EB94	30.9	53.955	466	0	42.844	243620000	89787000	115920000	159770000	129270000	184190000
Q5EBA9	60.5	41.72	387	0	219.75	5571300000	4265700000	4892400000	4279700000	4137500000	5682500000
Q5EBC0	38.4	103.75	933	0	186.02	1129200000	1198400000	1138700000	989770000	1085700000	1254900000
Q5EBC3	17	100.98	935	0	35.337	293750000	228900000	248170000	214950000	184890000	173340000
Q5FVG4	22.3	24.64	229	0	10.948	106030000	70163000	50957000	57906000	68215000	68948000
Q5FVG5	65.5	32.957	284	0	46.671	660420000	174580000	374420000	300440000	180780000	111880000
Q5FVL2	19.3	23.405	207	0.0005711	3.1576	14874000	10275000	25867000	18603000	22169000	16938000
Q5FVM4	8.2	54.925	476	0	5.159	48924000	14138000	34999000	19982000	22125000	11571000
Q5FVN0	3.3	56.017	487	0	4.4592	38046000	32279000	16373000	12603000	19104000	41461000
Q5FVQ8	12.2	107.59	973	0	21.961	310540000	202140000	210370000	221770000	164750000	251740000
Q5HZA9	18.9	21.657	196	0	12.331	618710000	303420000	400890000	229620000	533260000	537520000
Q5HZV9	12.2	41.296	360	0	8.3707	50823000	38560000	13677000	17772000	51859000	37401000
Q5HZY2	26.8	22.41	198	0	8.274	88053000	90751000	135800000	125590000	175580000	133480000
Q5I0D1	29.9	33.267	298	0	15.545	309360000	329720000	216940000	337690000	207490000	153590000
Q5I0D7	10.6	54.75	492	0	16.071	54207000	53027000	32636000	36521000	36478000	55488000
Q5I0K3	40.5	37.321	338	0	69.907	731730000	498020000	535090000	757150000	475010000	697820000
Q5I0K4	9.2	39.392	338	0	3.7091	37947000	11630000	10329000	14465000	7740300	8174400
Q5I0K8	15.3	28.197	242	0.0037333	2.4584	31224000	47748000	34000000	40657000	5800600	27648000
Q5I0L3	5.1	52.627	471	0.00271	2.5735	1484200	17586000	8971400	15333000	0	2838200
Q5I0M1	46.1	38.457	345	0	57.043	866480000	903520000	826460000	745460000	900710000	551490000
Q5I0P2	24.7	18.485	170	0	79.601	200690000	288500000	210470000	172180000	250380000	197900000
Q5I2Z0	27.4	48.64	424	0	13.437	86767000	123730000	85229000	65048000	64747000	128180000
Q5M7T5	41.9	52.233	465	0	79.339	1096800000	775730000	749570000	965830000	563370000	530270000
Q5M7U6	21.8	44.733	394	0	13.505	219640000	152110000	124880000	160150000	124060000	126210000
Q5M7V3	42.5	50.948	461	0	323.31	8620400000	6010700000	4449600000	7381700000	3499000000	7965500000
Q5M7W5	32.2	110.3	1057	0	3.6074	38789000	27846000	32391000	11894000	19904000	22346000
Q5M823	7	17.674	157	0.0032468	2.554	9821200	4179100	14374000	10754000	10061000	11511000
Q5M827	6.2	32.178	291	0.0089463	1.9792	6002300	0	0	0	6905400	0
Q5M860	12.5	22.884	200	0.0051414	2.1757	12261000	36600000	32590000	19667000	0	10895000
Q5M878	9.2	14.973	130	0	5.8732	0	0	0	3413700	0	0
Q5M8A0	29.8	47.891	433	0	19.841	110090000	216670000	130660000	128780000	134330000	173900000
Q5M8C3	7.1	48.046	423	0	3.8814	47547000	11304000	26177000	2494500	43651000	51805000
Q5M9G3	6.8	78.12	707	0	5.9267	46596000	69144000	25511000	76633000	13646000	38733000
Q5M9H2	71.6	70.821	655	0	323.31	24870000000	15726000000	20607000000	19984000000	18271000000	20137000000
Q5M9H7	28.6	45.745	412	0	24.857	336190000	360220000	230350000	652100000	217060000	286300000
Q5M9I5	55.1	10.424	89	0	259.37	6364700000	4798900000	5269900000	5611100000	4389000000	5032100000
Q5PPJ7	10	93.321	846	0	11.566	261660000	183690000	212030000	313030000	59386000	148390000
Q5PPN5	10.2	18.979	176	0.0011111	2.8353	0	0	0	0	0	0
Q5PQJ6	13.1	28.878	274	0	5.0094	25546000	0	0	4521400	0	0
Q5PQK2	11	52.673	518	0	4.5135	76245000	60086000	8966700	0	11125000	23614000
Q5PQN5	7.9	59.979	545	0	6.2213	68087000	74062000	39534000	55322000	47103000	69841000
Q5PQN7	15.8	21.394	190	0.0016511	2.7424	0	15086000	0	0	1881700	27668000
Q5PQU1	42.3	47.764	430	0	3.9007	0	86503000	0	0	21409000	64146000
Q5PQZ9	60	14.359	120	0	73.135	6415600000	5248400000	5547200000	5292800000	5205300000	5417900000
Q5RJN0	35.3	23.945	218	0	321.76	5800400000	3876700000	4998100000	4169500000	4973000000	6140500000
Q5RJQ4	11.4	39.319	350	0	6.0789	0	6560400	4860600	8316400	9934400	12510000
Q5RJQ7	14	19.524	164	0	3.5555	10305000	11762000	15814000	22717000	0	14470000
Q5RJR8	8.1	34.869	307	0.001652	2.7427	41142000	36728000	39849000	34476000	35979000	55800000
Q5RJR9	32.4	46.561	417	0	98.396	727670000	756090000	772830000	1042500000	995990000	654320000
Q5RJS6	8	24.088	213	0.0047796	2.4132	0	997100	0	0	7487200	17842000
Q5RJZ6	14.8	13.689	122	0	13.114	8452400	24718000	21167000	12150000	12107000	0
Q5RK00	16.2	31.673	277	0	4.0333	28333000	62466000	49234000	0	31125000	51246000
Q5RK08	57.7	32.941	281	0	323.31	8004900000	7384900000	8950700000	8648700000	8395000000	7815300000
Q5RK09	9.1	35.651	320	0.0046584	2.2127	7671600	0	0	0	0	40305000
Q5RK10	24.6	23.446	203	0	9.6608	68644000	137410000	137750000	138610000	82193000	101140000
Q5RK17	19.8	26.906	237	0	10.933	109600000	57303000	60182000	138000000	81514000	54818000
Q5RK27	5.5	119.38	1083	0	5.7128	23275000	32957000	56718000	0	67084000	30085000
Q5RKG9	17.7	69.063	611	0	8.4312	21101000	45905000	33703000	39346000	11248000	33832000
Q5RKI0	61.7	66.181	606	0	211.68	2145900000	1883200000	1906800000	2223500000	1627000000	2185200000
Q5RKI1	44.2	46.402	407	0	111.37	1499100000	1390600000	1475600000	1490800000	1365200000	1422200000
Q5RKJ9	32.5	22.541	200	0	23.6	243730000	209810000	261800000	267080000	256950000	355840000
Q5SGE0	45.5	156.65	1392	0	191.76	2673100000	2366900000	2295000000	2907400000	2123000000	3043100000
Q5U1W6	64.6	28.237	254	0	117.77	2102700000	1312100000	1944000000	1516400000	1449900000	1623000000
Q5U1Y3	25.1	38.227	346	0	11.202	86610000	66563000	80939000	66935000	75310000	92336000
Q5U1Y4	3	34.499	301	0	4.4784	142500000	95444000	29048000	89440000	107090000	0
Q5U1Z9	38	29.718	263	0	93.272	576180000	622600000	689380000	714270000	699380000	772250000
Q5U204	18.5	13.58	124	0	5.2044	71567000	30494000	97319000	60968000	36924000	18682000
Q5U211	28.4	18.762	162	0	5.4973	13329000	20063000	7141800	10966000	12045000	16916000
Q5U2Q7	8.7	49.03	437	0	4.3774	13014000	46083000	44675000	55294000	21866000	31571000
Q5U2R4	3.9	48.292	414	0.0099108	1.9433	0	0	0	0	0	0
Q5U2S7	22.1	60.687	530	0	19.345	133410000	124260000	52796000	135650000	118160000	122060000
Q5U2T0	8.4	44.493	391	0.004712	2.2915	5608300	5556100	21399000	6690100	5057500	9612800
Q5U2U0	18.8	69.207	633	0	11.736	86846000	119150000	56588000	86054000	35702000	96792000
Q5U2U2	8.6	33.865	303	0.0011105	2.8284	22158000	39544000	27266000	16424000	25293000	20360000
Q5U2U8	68.6	61.49	574	0	5.371	39300000	22320000	40049000	128540000	13160000	13252000
Q5U2V4	8	63.027	550	0	5.359	36393000	39247000	49681000	102560000	40971000	32258000
Q5U2X7	35.9	27.876	245	0	15.177	235020000	130040000	197920000	233790000	175120000	193610000
Q5U2X8	34.9	50.443	439	0	20.312	379540000	302480000	343480000	373660000	370410000	476760000
Q5U2Z3	22.3	43.916	386	0	35.986	346290000	162360000	185260000	141590000	139240000	126680000
Q5U300	34.8	117.79	1058	0	203.01	2328000000	1916300000	1972800000	2150900000	1956700000	1907900000
Q5U302	51.1	100.24	908	0	304.11	2422800000	2157300000	3036600000	2958700000	2239500000	2555100000
Q5U316	18.4	23.025	201	0	3.7866	36796000	50011000	37930000	27508000	25192000	40511000
Q5U318	25.4	15.04	130	0	3.9816	44449000	28320000	23794000	16059000	26870000	29485000
Q5U362	32.9	35.893	319	0	38.646	292240000	195010000	239560000	191080000	253680000	247670000
Q5U3Y8	17.9	17.699	162	0	5.7658	6116200	0	5173300	7756600	0	0
Q5U3Z3	27.1	23.157	210	0	6.5753	45230000	37893000	24451000	22399000	0	37186000
Q5U3Z7	20.8	55.764	504	0	11.66	71297000	71848000	66671000	106970000	84576000	118710000
Q5UAJ5	59.7	7.6419	67	0	44.495	1381600000	1275500000	1244900000	1057500000	1191300000	1710400000
Q5UAJ6	63.9	25.942	227	0	323.31	36317000000	29325000000	31044000000	33178000000	52813000000	41693000000
Q5UAJ8	5.2	38.455	345	0.0056237	2.134	0	0	0	0	32658000	0
Q5VJM4	21.4	120.44	1059	0	4.3752	17994000	45214000	43253000	12258000	4137200	13166000
Q5VLR5	14.3	46.878	406	0	8.0031	59273000	25102000	41500000	20582000	14000000	38264000
Q5WQV5	27.3	68.571	583	0	9.7903	100300000	75998000	94068000	99838000	66888000	64744000
Q5XFV4	76.5	14.736	132	0	305.18	8820200000	7636300000	7604100000	7281500000	6343000000	9049100000
Q5XFW4	18.5	20.54	178	0	5.5948	12689000	0	19020000	0	25457000	9557200
Q5XFX0	79.4	22.393	199	0	130.61	1242500000	1266500000	1079400000	847670000	1080300000	669630000
Q5XFX7	9.4	38.067	351	0.0051706	2.2042	27642000	23198000	20475000	17704000	24796000	20984000
Q5XHX3	6.7	58.827	526	0.005152	2.1904	8745200	22229000	13808000	4928000	9362900	13656000
Q5XHY5	7.2	80.575	695	0.00056306	2.9649	32788000	25426000	40531000	37766000	13347000	20732000
Q5XHZ0	37.5	80.46	706	0	108.49	1229700000	1090400000	1291800000	1189700000	1375000000	840760000
Q5XI07	22.8	68.26	632	0	35.989	246900000	144980000	154510000	147280000	125200000	105470000
Q5XI17	6.7	64.118	553	0.0089955	2.0036	3212400	1846400	1686600	33879000	19832000	1544100
Q5XI19	41.3	77.875	680	0	62.182	783830000	658990000	577970000	535570000	510200000	545230000
Q5XI21	14.2	54.088	492	0	25.859	75805000	53359000	34128000	62473000	20815000	0
Q5XI32	48.9	30.628	272	0	116.57	1089000000	970920000	958240000	1355100000	1031700000	1192200000
Q5XI34	47.2	65.322	589	0	119.22	1662600000	1183000000	1455400000	1705000000	1287600000	1810100000
Q5XI60	3.8	23.313	211	0.0060821	2.0926	198870000	272740000	312200000	293570000	280420000	360810000
Q5XI73	65.7	23.407	204	0	131.56	1232500000	866940000	953640000	984200000	905790000	947550000
Q5XI77	40.8	54.16	503	0	121.59	1441000000	1516800000	1382000000	1424200000	1169400000	1484300000
Q5XI78	63.4	116.29	1023	0	323.31	30530000000	24228000000	36583000000	32428000000	34199000000	32574000000
Q5XI97	15.3	45.093	412	0	8.5549	63720000	26668000	57171000	30214000	40821000	21371000
Q5XIA8	11.8	37.178	346	0	5.2914	35981000	109720000	61078000	141710000	104240000	170770000
Q5XIB3	45	39.877	353	0.0047219	2.3191	45296000	71813000	51239000	52000000	32278000	42358000
Q5XIC0	40.2	43.021	391	0	236.36	4787900000	3464300000	4095300000	4032200000	4359500000	4568000000
Q5XIC2	16.1	49.619	434	0	4.3426	26386000	22140000	37096000	54852000	18656000	18757000
Q5XIC6	11.6	52.936	456	0	9.4888	100300000	73942000	90821000	88035000	113430000	103270000
Q5XID1	8.7	33.041	309	0.0011038	2.7622	15358000	25342000	31043000	37218000	12748000	6888400
Q5XID6	26	32.18	292	0	43.588	450910000	370390000	401610000	544930000	524930000	397540000
Q5XIE6	51.2	43.024	385	0	134.93	1973900000	1595800000	1613500000	1944900000	1786600000	1595600000
Q5XIF3	36	19.74	175	0	118.23	4069000000	2828100000	2884700000	4909600000	2901700000	4202900000
Q5XIF6	61.8	49.924	448	0	323.31	10017000000	9838000000	9228800000	9407300000	9980100000	10865000000
Q5XIF9	6.9	33.652	318	0.0061007	2.1082	0	0	0	0	21600000	0
Q5XIG0	6.6	38.562	350	0.0094199	1.9511	14583000	15074000	23815000	25317000	26001000	24188000
Q5XIG1	92.2	30.988	283	0	33.815	487750000	468270000	850000000	1100900000	843520000	583910000
Q5XIG4	53.8	27.659	247	0	81.492	701950000	623730000	721720000	754640000	673950000	529730000
Q5XIG8	20.3	38.456	350	0	8.6057	92085000	46974000	69480000	97105000	53852000	68716000
Q5XIG9	37.3	18.366	166	0	12.087	166490000	125770000	183520000	174000000	117760000	139390000
Q5XIH1	29.6	42.767	375	0	33.756	255200000	22991000	30301000	0	80553000	113050000
Q5XIH3	74.4	50.73	464	0	323.31	21958000000	18685000000	20613000000	23668000000	17311000000	23021000000
Q5XIH4	5.1	41.874	373	0.0042621	2.4451	28879000	10472000	26137000	9195700	73093000	24138000
Q5XII0	16.1	25.639	224	0	6.1119	49122000	60944000	48760000	82629000	31608000	65961000
Q5XII9	20.8	31.73	289	0	7.0132	33825000	38407000	10123000	46406000	12135000	80269000
Q5XIJ3	48.3	42.85	393	0	323.31	4649300000	3766000000	4461300000	5139200000	3946200000	5083100000
Q5XIJ4	22.7	31.474	273	0	16.766	430390000	206140000	262140000	322710000	339700000	266130000
Q5XIK2	10.8	33.865	295	0	6.1192	88828000	61070000	66744000	74190000	78024000	131000000
Q5XIL4	6.8	82.095	733	0.0047319	2.3452	54793000	30229000	43600000	4898100	10717000	22338000
Q5XIM0	11.7	47.393	418	0	5.9516	58074000	40248000	39587000	41678000	107400000	89483000
Q5XIM4	31	23.324	200	0	10.998	142280000	166670000	114040000	158930000	135060000	118650000
Q5XIM5	36	24.31	236	0.003238	2.5279	6949900	16871000	25173000	2459000	9153600	9440000
Q5XIM7	17.3	71.622	626	0	12.664	53679000	72250000	65454000	81518000	66830000	75214000
Q5XIM9	35.5	57.458	535	0	42.329	411550000	365460000	342560000	286220000	365480000	367350000
Q5XIN6	40.1	83.059	739	0	152.13	1042900000	593850000	843530000	1042200000	837730000	989730000
Q5XIP0	22.3	37.822	337	0	9.7242	91910000	77065000	93657000	110890000	87462000	101480000
Q5XIP9	4.8	44.774	400	0.0016493	2.7336	3831300	0	2352700	0	0	0
Q5XIR9	7.1	45.546	409	0.0011117	2.8473	7191400	11584000	9505800	4103800	0	13331000
Q5XIT1	16.4	31.966	281	0	3.5615	2259900	19140000	0	6054900	9547200	6371800
Q5XIT9	61.5	61.516	563	0	323.31	5157700000	3604600000	4313100000	4524400000	3891400000	3534100000
Q5XIU9	15.2	23.403	217	0	3.9193	54291000	50979000	50569000	43925000	36143000	24525000
Q5XIW9	34.5	38.717	351	0	13.753	245050000	40166000	219910000	158460000	81166000	107060000
Q60587	73.1	51.414	475	0	323.31	36819000000	25835000000	28091000000	31029000000	29036000000	31885000000
Q62636	47.3	20.798	184	0.0011223	2.9182	19623000	44151000	14367000	53262000	39333000	42857000
Q62651	66.4	36.171	327	0	289.24	5976400000	3521800000	4715900000	4304400000	4095100000	5454000000
Q62658	82.4	11.922	108	0	58.656	1303800000	915170000	1112900000	1103700000	771900000	1364900000
Q62667	24.4	95.797	861	0	32.385	409960000	246740000	146540000	358660000	218860000	323750000
Q62733	24.6	50.277	452	0	12.967	143700000	117540000	95141000	72806000	83932000	114790000
Q62785	7.7	20.605	181	0.0056295	2.1501	0	15045000	14562000	0	0	4508300
Q62894	8.7	63.248	562	0.00058548	3.4724	9989600	24655000	7413300	1857900	10930000	4450600
Q62902	22.1	57.956	517	0	61.041	294460000	124970000	261010000	341390000	251530000	186940000
Q62920	39.6	63.201	591	0	310.2	5068200000	6726300000	7041900000	6970500000	5143300000	8936600000
Q62930	25.5	62.28	554	0	55.839	387270000	627110000	403760000	485870000	1431600000	455280000
Q62952	18.2	61.967	570	0	13.253	42101000	8592500	14903000	12432000	40616000	8973000
Q63011	93.8	15.906	146	0	50.332	3503600000	5724900000	5831000000	6234700000	5694800000	4901600000
Q63041	46.9	167.12	1500	0	323.31	7961800000	5903800000	8502400000	7788900000	8020400000	6375300000
Q63065	49.5	49.08	434	0	206.18	1343700000	1363500000	1469700000	2064800000	1839900000	2309800000
Q63081	28.9	48.173	440	0	31.327	596630000	344330000	485530000	305680000	383970000	347170000
Q63083	12.2	53.506	459	0	5.7675	40520000	15293000	35459000	4551300	24353000	19027000
Q63258	17.6	124.19	1135	0	31.738	332050000	169990000	262540000	402040000	274320000	418100000
Q63355	34.1	119.81	1044	0	78.881	809540000	1029900000	789900000	1019200000	924200000	1050500000
Q63362	74.1	13.412	116	0	323.31	5034100000	3626000000	4529000000	6634600000	4106900000	4740900000
Q63377	14	31.829	279	0	4.6692	37250000	27363000	43596000	17761000	42917000	37411000
Q63413	15.2	49.035	428	0	10.587	226010000	129550000	113080000	162420000	90227000	126410000
Q63453	16.1	9.5324	87	0	5.1914	93509000	61008000	65244000	47103000	68135000	42536000
Q63530	19.2	39.145	349	0	6.7349	2125500	0	6383000	33280000	25738000	32352000
Q63556	15.3	46.094	412	0	8.7468	152920000	52488000	156700000	122460000	110320000	95965000
Q63569	25.3	49.16	439	0	131.53	257920000	240740000	277800000	359930000	176930000	268550000
Q63570	29.2	47.408	418	0	69.071	197950000	113680000	126520000	58705000	99743000	93886000
Q63580	48.3	22.609	207	0	41.538	843320000	714290000	803780000	1251200000	642020000	792080000
Q63584	20.1	24.857	219	0	8.371	213270000	153970000	156370000	83978000	124340000	119900000
Q63638	15.2	354.16	3259	0	91.163	522290000	432780000	433030000	400550000	311770000	490270000
Q63663	5.4	67.108	589	0.0021882	2.6692	79505000	85569000	70492000	71850000	60284000	90176000
Q63704	39.9	88.216	772	0	303.83	5409200000	4565200000	5171400000	5490600000	6331300000	5447500000
Q63707	7.3	42.662	395	0.0027307	2.6538	30060000	2261400	19974000	19349000	8194100	11309000
Q63768	37.8	33.844	304	0	20.594	213600000	222260000	144630000	188900000	170000000	176720000
Q63781	50.6	19.867	172	0	111.95	572410000	267060000	344400000	294550000	241570000	121400000
Q63798	42.9	26.857	238	0	69.815	203070000	246600000	190320000	408570000	156410000	244490000
Q63910	64.1	15.524	142	0	86.833	1378400000	502180000	1034800000	32992000	1094300000	306510000
Q64057	44.3	58.748	539	0	130.9	1247500000	999210000	1076400000	1412500000	1291600000	1093200000
Q641X9	8	30.076	262	0.0051626	2.2001	0	0	0	0	17626000	0
Q641Y0	11.1	48.895	441	0	8.567	83015000	34779000	28130000	56089000	57918000	74992000
Q641Y2	71.7	52.561	463	0	323.31	12477000000	9929600000	12440000000	15623000000	12916000000	14312000000
Q641Y8	12.6	82.496	740	0	8.8791	34877000	34027000	52468000	17676000	38722000	14842000
Q641Z6	63.1	60.602	534	0	203.46	1914900000	2194800000	2526200000	3140700000	2452700000	2591600000
Q641Z9	29	18.202	169	0	20.322	1715400000	2167400000	2036200000	2743800000	2863800000	2388400000
Q64240	20.1	38.851	349	0	52.383	187540000	337870000	282440000	277110000	317220000	317800000
Q642A4	36.2	24.397	218	0	52.717	493330000	384050000	356790000	368020000	348210000	386270000
Q642A6	8	44.832	415	0	5.537	26051000	35478000	30798000	30380000	37823000	13964000
Q642E2	35.8	15.733	137	0	12.774	365720000	214420000	204000000	138640000	101110000	166680000
Q642E6	6.2	61.312	563	0	35.916	121400000	33232000	67081000	67425000	96308000	37531000
Q64303	5.7	57.96	524	0.0046826	2.2385	3755100	6895300	6241700	0	5295000	6417400
Q64428	67.4	82.664	763	0	323.31	61297000000	40427000000	46620000000	51977000000	47977000000	46999000000
Q64538	22.1	54.718	479	0	31.915	219820000	187080000	141810000	205060000	143780000	196420000
Q64559-1	8.6	37.561	338	0	4.0926	71667000	19444000	43016000	20609000	8257000	51981000
Q64560	14.3	138.29	1249	0	25.349	190420000	77892000	132210000	126060000	209150000	120480000
Q64620	7.2	35.159	305	0	4.1103	80747000	59031000	62205000	61158000	47695000	38695000
Q66H12	4.6	46.871	415	0.00056465	3.0184	5990200	7389000	4183000	0	0	4132500
Q66H61	17.9	87.699	775	0	18.251	63913000	51652000	33102000	80556000	39605000	51970000
Q66H71	12.2	35.26	312	0	6.7185	43930000	92370000	22900000	20958000	55738000	29328000
Q66H80	5.1	57.199	511	0.0011031	2.7617	32267000	17010000	17404000	31545000	38632000	39959000
Q66H98	31.4	46.386	417	0	49.249	1413300000	993410000	1156200000	1349300000	1203300000	1121600000
Q66HA6	32.8	21.539	186	0	25.124	241240000	274890000	167260000	251110000	252030000	185090000
Q66HF1	72.2	79.411	727	0	323.31	47630000000	35342000000	41271000000	46458000000	40294000000	43552000000
Q66HF3	59.3	68.163	616	0	323.31	19344000000	14932000000	16951000000	18151000000	15978000000	15539000000
Q66HG9	19.7	53.804	507	0	38.337	105710000	121200000	77680000	96487000	60717000	90724000
Q66HI5	71.4	21.099	182	0	85.072	1275300000	325770000	806660000	344750000	897580000	582210000
Q66HL0	5.7	63.95	576	0.00056211	2.9627	41453000	36629000	21246000	6327500	17374000	69476000
Q66HP8	50.5	33.071	301	0.00057803	3.2966	0	22968000	43308000	48170000	56259000	28932000
Q66HR2	17.5	30.004	268	0	6.088	36957000	53180000	45315000	79313000	55452000	23957000
Q66WT9	10.1	64.713	597	0.001108	2.8072	889230000	323760000	699540000	747080000	15558000	105250000
Q68A21	10.5	33.418	315	0.00056433	3.0041	21185000	2372500	5223000	23687000	3345700	0
Q68FP1	37.2	86.067	780	0	145.04	1883200000	1227600000	1375500000	1171400000	899060000	1079600000
Q68FQ0	32.3	59.536	541	0	113.17	499970000	314580000	277180000	474000000	384740000	310150000
Q68FR6	41.9	50.06	437	0	76.059	1149000000	1121800000	1318600000	1240900000	1209700000	1343500000
Q68FR9	35.9	31.33	281	0	63.851	674100000	554120000	733690000	692480000	601370000	597680000
Q68FS2	24.6	46.289	406	0	18.244	100610000	79303000	108780000	109530000	93184000	97398000
Q68FS4-2	46.3	52.758	488	0	42.903	758390000	397120000	491400000	344830000	419700000	481780000
Q68FS8	8.5	39.313	366	0	4.3765	41459000	59430000	77472000	46071000	74531000	64808000
Q68FT1	51.3	35.145	312	0	267.43	7461100000	4128800000	5386400000	5405700000	4657500000	5396800000
Q68FT3	26.3	62.878	581	0	43.33	619270000	321470000	236260000	261910000	30502000	269370000
Q68FT7	7	65.651	589	0	5.2473	5693200	14858000	3609900	0	16666000	22550000
Q68FT8	16.9	54.892	491	0	24.579	80491000	70055000	108130000	100700000	68376000	61473000
Q68FU3	82.4	27.687	255	0	323.31	25040000000	17344000000	22845000000	17053000000	19576000000	22807000000
Q68FU7	22.3	51.495	476	0	53.806	771700000	858610000	902000000	575830000	840070000	840380000
Q68FW7	9	81.671	723	0	6.2557	58005000	57823000	29675000	90081000	59154000	96491000
Q68FW9	3.5	47.859	423	0.0047544	2.363	35981000	24492000	32213000	19653000	23420000	20822000
Q68FX0	56.9	42.353	385	0	323.31	4514700000	3289000000	4637500000	5359400000	4804700000	4416400000
Q68FX1	27.4	46.423	423	0	27.189	223200000	176540000	160400000	169960000	131340000	170750000
Q68FX9	42.6	34.098	310	0	28.644	709080000	529830000	594610000	475560000	361630000	404700000
Q68FY0	62.7	52.848	480	0	323.31	38806000000	29445000000	41256000000	40561000000	35095000000	36288000000
Q68FY4	54	53.518	476	0	147.82	1778200000	1049200000	1329500000	1187300000	1069000000	947950000
Q68FZ8	61.7	58.678	541	0	323.31	4681300000	3652700000	4113800000	4404500000	4036900000	4550100000
Q68G11	15.8	24.942	215	0	10.313	82372000	71822000	71418000	62522000	60907000	111870000
Q68G41	49.8	32.264	289	0	271.84	12185000000	7716600000	8647000000	10076000000	10280000000	9483700000
Q6AXM6	14.4	31.091	277	0	10.731	46842000	67342000	64147000	62947000	95285000	81907000
Q6AXQ4	10.3	69.351	602	0	4.3845	24195000	21810000	37345000	24392000	3584900	46325000
Q6AXS5-2	17.9	42.984	392	0	27.59	340620000	324200000	191180000	258880000	145060000	173650000
Q6AXT5	17.5	24.163	223	0	10.864	83160000	64702000	36222000	59254000	60895000	52050000
Q6AXV4	48.8	51.96	469	0	323.31	3263900000	2586800000	2799000000	3273100000	3048500000	3225600000
Q6AXW1-2	9.7	14.003	124	0.0037594	2.5012	11450000	17171000	18065000	26246000	18959000	15129000
Q6AY04	11.7	33.09	291	0	8.468	70081000	46001000	53699000	38595000	56409000	35388000
Q6AY09	19.6	49.293	449	0	6.8939	97469000	32423000	54351000	132240000	54690000	24127000
Q6AY21	9.8	50.77	449	0	6.2937	50716000	15960000	8568800	0	4266900	38196000
Q6AY30	22.4	47.088	429	0	21.31	574510000	453610000	464570000	307300000	373710000	427870000
Q6AY55	13.3	27.352	240	0	5.8799	72446000	69398000	43865000	38612000	38898000	21572000
Q6AY56	48.3	50.037	449	0	13.454	84273000	100570000	89906000	85841000	106740000	148920000
Q6AY58	19.6	27.911	245	0	5.659	59808000	96778000	108410000	73070000	31494000	76809000
Q6AY80	51.5	26.275	231	0	36.145	737880000	199840000	13191000	417740000	567560000	606010000
Q6AY86	17.1	38.114	327	0	5.4365	50122000	47640000	21060000	72498000	41441000	67237000
Q6AYC4	16	38.798	349	0	16.087	48038000	58409000	51273000	54005000	83981000	51566000
Q6AYD5	10.2	68.751	636	0	8.0844	58164000	43969000	62191000	34094000	54580000	70940000
Q6AYD9	11.2	39.938	357	0.0047022	2.2765	22868000	0	53611000	13372000	18871000	66794000
Q6AYE2	26.3	40.787	365	0	50.754	431860000	334280000	364140000	357610000	200170000	288660000
Q6AYF2	46	41.085	365	0	34.208	183650000	242090000	237850000	168970000	360570000	250230000
Q6AYH5	34.3	44.147	402	0	20.977	265200000	140890000	196300000	170390000	169830000	121440000
Q6AYJ9	30.5	41.712	374	0	33.501	363860000	279850000	210000000	179410000	148440000	115460000
Q6AYQ4	7.4	26.242	243	0	5.7127	25140000	30324000	29047000	27628000	43152000	9364200
Q6AYQ8	48.9	24.48	221	0	48.579	469370000	364990000	592320000	437750000	505720000	462600000
Q6AYS7	41.4	45.804	408	0	67.608	341400000	223600000	269020000	388230000	186580000	329710000
Q6AYT0	4.3	34.975	329	0.005168	2.2037	7051000	4739600	0	0	15776000	0
Q6AYT3	22.4	55.249	505	0	13.476	96459000	84211000	67615000	120270000	56899000	48358000
Q6AYT5	10.5	50.183	439	0.00058241	3.4178	60049000	44812000	64980000	63654000	13144000	45375000
Q6AYU2	21	38.221	362	0	32.756	287050000	240790000	265360000	163730000	135660000	239390000
Q6AYU3	7.8	38.922	357	0	5.6098	6085300	0	13553000	27790000	23775000	7130400
Q6AZ26	17.6	42.629	391	0	10.79	59824000	37445000	52772000	38996000	59781000	72732000
Q6AZ33	23.4	33.507	295	0	9.6116	98692000	22810000	45567000	31611000	17517000	72780000
Q6B345	37.8	11.065	98	0	7.92	148310000	259460000	115360000	134990000	237770000	206370000
Q6BBI8	13.2	19.492	167	0.0047594	2.3733	49393000	28687000	36519000	33658000	14065000	39416000
Q6DGG0	17	40.765	370	0	9.6977	32285000	31434000	9141400	39985000	54662000	35238000
Q6DGG1	43.8	22.618	210	0	15.059	102580000	92908000	83625000	41413000	401490000	129350000
Q6F6B2	8.4	50.892	467	0.0046924	2.2547	0	0	0	0	0	0
Q6GMM8	19.8	71.346	646	0	29.218	396130000	270560000	384260000	327670000	219190000	266650000
Q6GMN8	47.7	102.61	887	0	155.92	1331900000	1498600000	2165800000	2352500000	1849000000	1603100000
Q6GT74	26.8	29.585	272	0	110.58	2363200000	1878100000	1940000000	1897000000	1331800000	2066800000
Q6IE67	29.4	28.354	255	0	10.378	156550000	130490000	198760000	173920000	157610000	170860000
Q6IMX8	57.4	49.628	453	0	323.31	15044000000	11284000000	11998000000	12447000000	9489900000	14457000000
Q6IMY8	25.9	87.731	798	0	63.888	794340000	539440000	557380000	519150000	427610000	946760000
Q6IMZ3	65.8	75.755	673	0	323.31	9430400000	7635400000	8614800000	8651100000	8180400000	8204300000
Q6IMZ5	57.4	40.454	359	0	261.56	1896800000	1658500000	1871300000	2088600000	1630300000	1802600000
Q6IN22	13.3	37.544	339	0	11.838	123100000	83356000	85913000	82031000	105300000	59396000
Q6IRE3	10.3	35.875	310	0.0016456	2.7209	31450000	13534000	27867000	16125000	133420000	6685300
Q6IRH7	7.5	75.678	677	0	4.0861	5957900	5098600	4328400	6968200	13076000	1887800
Q6IRK8	59.1	282.38	2452	0	47.812	183620000	93801000	60747000	153080000	78585000	56741000
Q6IRK9	11.9	52.041	472	0	8.333	54828000	74973000	53989000	83873000	58674000	45061000
Q6J2U6	24.9	25.664	229	0	9.6298	77735000	64139000	78156000	103940000	97842000	39536000
Q6JBI7	8.9	195.57	1729	0	25.344	204460000	176490000	95620000	90884000	49996000	95383000
Q6JP77-2	7.5	38.922	348	0.0016447	2.7162	38141000	0	0	0	0	0
Q6LDP3	59.7	25.685	216	0	12.341	90605000	126460000	91082000	74371000	73829000	133720000
Q6LDS4	68.4	15.709	152	0	148.81	5840100000	5022300000	4922100000	4753200000	4960800000	5856500000
Q6LE95	48.2	6.0137	56	0.0061131	2.1132	0	0	0	2482200	0	1450000
Q6MG08	7	95.251	839	0	3.7537	0	15534000	8241500	17106000	14303000	6866100
Q6MG12	25	20.445	172	0	8.6832	60279000	74696000	58167000	74803000	87294000	99061000
Q6MG49	3.8	120.01	1146	0	4.1391	23291000	14669000	23602000	15639000	27028000	18717000
Q6MG60	32.6	29.688	285	0	12.525	258380000	127680000	75483000	168170000	187080000	89206000
Q6MG61	14.5	26.98	241	0	10.595	70803000	80356000	52821000	60642000	62599000	36455000
Q6MG74	30.2	85.12	761	0	49.15	371540000	319550000	353010000	257280000	330750000	297690000
Q6MG79	15	192.19	1737	0	43.819	102180000	147620000	275180000	100520000	392540000	219310000
Q6MGB5	37.1	26.79	259	0	18.914	206320000	106360000	134700000	84597000	107440000	227250000
Q6MGC4	15.7	14.497	127	0	3.9249	0	25986000	21109000	0	13280000	0
Q6NYB7	42.4	22.677	205	0	57.377	405890000	317320000	370610000	333750000	341700000	220860000
Q6P0K8	68.1	81.8	745	0	296.53	2623900000	2651300000	3090300000	2914000000	2382300000	3583000000
Q6P136	7.4	111.22	998	0	7.7908	132120000	35409000	76282000	53184000	67843000	53722000
Q6P2A5	73.6	25.494	227	0	89.765	1316200000	747050000	848700000	1030500000	1143300000	1009700000
Q6P2A7	20.8	47.513	428	0	32.039	245290000	91183000	177510000	102590000	137640000	137090000
Q6P3V8	41.4	46.153	406	0	12.025	159790000	80069000	87430000	103460000	101020000	122700000
Q6P3V9	39.4	47.3	421	0	37.712	887480000	773630000	720860000	697250000	780390000	948500000
Q6P4Z9	12.9	23.235	209	0.0047745	2.401	19332000	6431100	994140000	10469000	19321000	8615100
Q6P502	36.9	60.646	545	0	53.666	531070000	614980000	402930000	458690000	469360000	564520000
Q6P505	15.3	29.498	261	0	8.727	119720000	158440000	117980000	174330000	98862000	227530000
Q6P6G4	33.3	30.076	258	0	28.157	215350000	214430000	162170000	150620000	148050000	99330000
Q6P6G9	27.5	33.619	313	0	15.257	185850000	121110000	168540000	215090000	120050000	112220000
Q6P6R2	65.2	54.037	509	0	323.31	30429000000	22550000000	27606000000	27474000000	26999000000	25166000000
Q6P6R6	43.6	76.935	686	0	161.11	1824100000	1521500000	2018600000	1800800000	2054200000	1821700000
Q6P6T0	10	35.404	321	0.0016474	2.7262	0	12346000	0	0	24380000	0
Q6P6T4-2	12.3	69.109	634	0	10.488	164320000	123340000	83656000	77402000	144190000	76525000
Q6P6T6	28	44.622	407	0	72.692	1142200000	800330000	1016500000	827660000	708350000	803340000
Q6P6V0	46.2	62.826	558	0	250.57	4492300000	4496300000	5609100000	5619600000	5860200000	7289500000
Q6P6W1	4.4	45.143	411	0.0047821	2.4135	25566000	0	12986000	7554100	13797000	37112000
Q6P722	8.4	41.342	368	0	5.6958	34608000	88659000	45758000	125270000	51680000	223320000
Q6P725	91.7	53.422	469	0	323.31	68647000000	55220000000	53377000000	61176000000	57589000000	59005000000
Q6P734	2.2	55.611	504	0.0080564	2.0357	24580000	14879000	27901000	9227800	27780000	14670000
Q6P742	7.9	16.556	151	0.0011154	2.874	44229000	32967000	23564000	39391000	23208000	31550000
Q6P747	10.1	60.806	553	0	5.5835	122980000	98886000	38612000	68668000	43918000	83729000
Q6P783	11.2	85.295	780	0	6.3403	51002000	9321300	37448000	56639000	26319000	21084000
Q6P790	35	33.473	297	0	49.923	611150000	616700000	559180000	608000000	536570000	513310000
Q6P7A4	11.8	61.039	553	0	20.402	310750000	306000000	284130000	291820000	278540000	449970000
Q6P7A7	30	68.4	606	0	25.229	267680000	280620000	194680000	158790000	227020000	286870000
Q6P7B3	6.8	71.951	643	0	5.2926	13306000	8783800	0	0	0	0
Q6P7D2	12	72.603	650	0	11.936	79980000	60548000	64423000	62853000	63674000	50006000
Q6P7Q2	28	61.628	558	0	35.021	297560000	306170000	274210000	480480000	535600000	286840000
Q6P7Q4	56.5	20.819	184	0	45.725	1412900000	1142200000	1289500000	1068800000	1076700000	1160800000
Q6P7S1	14.2	44.443	394	0	12.76	72624000	70113000	58000000	53769000	50934000	112700000
Q6P7S6	29.1	51.464	447	0	24.638	1609840000	1207330000	2126340000	1521350000	1812100000	1023900000
Q6P9U0	30.1	43.018	379	0	32.255	574090000	504890000	342910000	600280000	538530000	343540000
Q6P9U8	8.2	39.905	352	0	4.3601	67331000	25408000	36232000	26235000	75888000	21611000
Q6P9U9	5.1	55.798	514	0	4.1503	34242000	12722000	12610000	17167000	0	10429000
Q6P9V1	8.5	25.904	236	0	47.855	106660000	39665000	104950000	99673000	90294000	25724000
Q6P9V6	46.5	26.411	241	0	30.246	359780000	286070000	357530000	384800000	387770000	282270000
Q6P9V7	55	28.635	249	0	85.801	1199100000	1070200000	783180000	937190000	966200000	679710000
Q6P9Y4	78.2	32.904	298	0	323.31	161220000000	135960000000	137110000000	163980000000	171860000000	196910000000
Q6PAH0	42.3	35.763	312	0	94.068	1254000000	962820000	590630000	504860000	804950000	1204800000
Q6PCT3	25.5	23.992	220	0	5.1007	99487000	48652000	35362000	17297000	21605000	25753000
Q6PCT9	28	45.598	389	0	17.567	157520000	130240000	147560000	145340000	107670000	112330000
Q6PCU8	48.1	11.941	108	0	30.246	315540000	303650000	375570000	655740000	398550000	391420000
Q6PDU1	10.9	25.476	221	0	5.024	81224000	54092000	68115000	49576000	33919000	62191000
Q6PDU7	54.4	11.433	103	0	90.285	9762500000	7924700000	10935000000	11477000000	11065000000	9899500000
Q6PDV6	41.1	16.273	151	0	26.92	319750000	332210000	265340000	319070000	298400000	266200000
Q6PDV7	29.4	24.604	214	0	19.647	256110000	303830000	188130000	364090000	328400000	193840000
Q6PDV8	46.1	14.759	128	0	13.782	122120000	135200000	81962000	116470000	86196000	93248000
Q6PDW1	57.6	14.515	132	0	32.976	433320000	406460000	294540000	225830000	270610000	385980000
Q6PDW2	21.9	18.579	160	0	6.6455	79349000	41130000	52284000	56734000	88028000	41337000
Q6PDW4	27.5	26.407	240	0	6.399	205150000	137540000	112600000	196480000	114250000	239600000
Q6PEC0	48.3	16.929	147	0	11.507	327680000	399920000	36071000	306270000	424340000	986460000
Q6PEC1	37	12.744	108	0	6.693	106500000	38319000	82806000	70547000	68308000	39740000
Q6PEC4	17.2	18.672	163	0	19.57	110130000	58972000	71222000	74564000	47295000	71540000
Q6PED0	42.3	17.951	156	0	60.502	888650000	532380000	745090000	661400000	615620000	611080000
Q6Q0N1	18.7	52.693	475	0	15.593	183240000	91045000	107030000	108580000	98491000	114220000
Q6QI86	5.5	42.475	384	0.0032362	2.5273	8379900	18696000	14628000	4167900	8511600	53418000
Q6RJR6-2	21.5	25.431	237	0	7.7556	130150000	132700000	85725000	241330000	138440000	133600000
Q6RUV5	45.3	21.45	192	0	19.142	948180000	655750000	782610000	650270000	639580000	742180000
Q6S399	55.3	513.98	4513	0	323.31	14001000000	9299200000	11581000000	12978000000	9602200000	12158000000
Q6TUF2	17.6	14.525	125	0.00057274	3.1823	7985600	0	12044000	0	0	12838000
Q6TXE7	8.5	278.21	2531	0	144.44	904870000	1405700000	817080000	1348700000	1023900000	854280000
Q6URK4-2	39.5	37.086	357	0	61.702	924060000	591770000	592000000	679650000	361690000	388560000
Q6WN19	7.7	50.966	469	0	13.665	115770000	180540000	227980000	230410000	222210000	42596000
Q6XVN8	11.6	14.272	121	0.00056786	3.0839	15915000	44218000	22000000	17853000	40670000	45509000
Q704E8	16.8	82.557	752	0	11.702	153220000	215320000	156800000	148640000	127580000	163930000
Q71DI1	22.7	11.284	110	0.0046656	2.2244	0	0	6701900	0	7458500	0
Q71RR7	22.2	21.909	198	0	9.3837	42618000	19968000	32714000	78138000	25026000	19105000
Q71SA3	6.5	129.67	1170	0	11.22	60535000	11412000	28244000	79563000	8979900	7237800
Q71TY3	40.5	9.461	84	0	11.768	253890000	181230000	171520000	247920000	154890000	209420000
Q75Q39	19.3	67.444	610	0	16.797	257390000	107580000	132870000	127740000	103730000	134260000
Q75Q41	48.6	15.49	142	0	42.055	439270000	596170000	388710000	390050000	494270000	316590000
Q76MJ6	51.9	35.802	322	0	83.046	284000000	94143000	197260000	346680000	143920000	85702000
Q76MV3	46	6.784	63	0	6.1856	38563000	32219000	17155000	11540000	4055400	32377000
Q792I0	15.2	21.834	197	0	5.6093	0	50343000	59223000	27063000	37170000	43010000
Q794E4	28.2	45.729	415	0	48.902	249710000	253540000	133280000	249970000	284740000	283410000
Q7H113	18.4	10.659	98	0.0037433	2.4717	0	34813000	0	22677000	27950000	48318000
Q7M079	88.9	1.978	18	0	5.4685	19515000	6032300	0	0	0	0
Q7M0E3	64.2	18.533	165	0	40.601	1031800000	816370000	796300000	1152500000	987310000	843650000
Q7M767	29	16.353	145	0	3.5747	65946000	49820000	55348000	59368000	15860000	17945000
Q7TMZ9	66.2	136.85	1249	0	323.31	16549000000	13543000000	15233000000	20242000000	15436000000	15892000000
Q7TN00	25.4	375.76	3410	0	155.34	775560000	1590600000	1541600000	1546800000	1262400000	1462500000
Q7TP42	2	67.93	605	0.0056094	2.1214	12799000	4234700	12958000	23784000	0	0
Q7TP52	49.4	27.903	245	0	26.725	698700000	579260000	688970000	724690000	798620000	1080600000
Q7TP91	8.5	83.262	733	0	5.9104	89223000	57397000	105080000	54535000	25707000	43806000
Q7TPB1	29.3	58.099	539	0	26.019	458880000	350490000	351000000	363360000	352070000	432950000
Q7TQ16	48.8	9.8492	82	0	89.816	6464700000	5826000000	6304300000	8717000000	6411900000	8957800000
Q7TS56	33.1	25.286	236	0	11.558	88326000	71648000	8132000	7316600	53987000	45820000
Q7TT47	6.9	82.122	744	0	5.9893	4484700	21211000	12672000	45355000	30992000	28687000
Q80U96	4.3	123.04	1071	0	20.876	20566000	53019000	13906000	46710000	44167000	42309000
Q80UL1	63.7	13.509	124	0	11.73	58668000	38320000	24508000	290010000	13886000	13830000
Q80W89	54.6	14.854	141	0	141.36	2236900000	2482800000	2529300000	2284300000	2134100000	3031400000
Q80XF7	1.6	46.99	440	0.0011025	2.7617	0	0	0	0	0	0
Q80ZA3	13.4	46.465	418	0	7.4561	0	0	0	200780000	0	0
Q810D0	3.9	140.73	1255	0	6.8247	55885000	12869000	12600000	35395000	37373000	6299800
Q811A2	11	19.674	172	0	4.9019	125310000	76023000	82042000	81836000	134620000	43170000
Q811X6	31	35.341	319	0	27.059	371680000	207320000	183890000	271110000	319030000	162700000
Q812B0	11.3	17.009	159	0	11.111	417090000	276770000	514610000	397170000	514820000	488510000
Q8CFN2-2	39.3	21.282	191	0	31.862	241120000	289310000	295080000	249660000	782340000	358840000
Q8CG45	29.7	40.675	367	0	37.939	365860000	348610000	307750000	276290000	280980000	426260000
Q8CHN5	10.7	16.364	149	0.0098863	1.9128	7507300	0	0	0	0	2608900
Q8HIC6	11.5	51.782	459	0	17.87	342080000	370230000	454330000	440500000	847950000	568340000
Q8K1Q0	12.3	56.86	496	0	4.3069	0	224730000	19946000	44181000	208730000	301850000
Q8R3Z7	41.6	61.467	541	0	60.018	947040000	1164600000	1007700000	1040700000	926420000	1542000000
Q8R431	17.2	33.499	303	0	9.5716	258610000	203730000	203020000	289040000	89470000	128560000
Q8R490	15.1	78.085	714	0	92.636	584050000	477430000	350000000	621790000	506150000	454810000
Q8R4R9	22	17.98	164	0	4.1845	17488000	0	26304000	12776000	6331700	0
Q8R4Z9	13.4	83.846	741	0	11.55	130690000	37925000	73047000	115990000	57790000	103420000
Q8R560	17.2	36.063	319	0	8.5774	15090000	85825000	36973000	31340000	46463000	22778000
Q8SEZ0	13.6	68.617	609	0	142.84	2146500000	2101200000	2395700000	3413400000	2522000000	3053900000
Q8SEZ1	13	13.086	115	0	4.8334	311300000	556160000	490470000	393640000	552080000	483530000
Q8SEZ2	5.4	29.869	261	0	35.57	751600000	692570000	1117600000	1298000000	1338700000	699710000
Q8SEZ8	11.3	36.133	318	0	55.894	704110000	841910000	737510000	840690000	674260000	816270000
Q8VH49	19.4	10.301	93	0	15.619	155050000	111910000	134280000	152130000	130850000	108900000
Q8VHS9	11.5	122.17	1079	0	13.316	108130000	51029000	50406000	27225000	50737000	11910000
Q8VID1	41.6	29.821	279	0	122.25	2985500000	2129100000	2422400000	2564600000	2668500000	2090000000
Q8VIF7	72.5	52.531	472	0	323.31	3638700000	3053400000	2995800000	3122200000	3423900000	2710300000
Q8VIN2	5.8	50.079	463	0	4.7079	41508000	38465000	50678000	5678800	10719000	27625000
Q91XU8	4.3	51.322	443	0.00058514	3.455	10272000	5589100	0	0	10165000	0
Q91Y81	23	41.592	361	0	30.928	169460000	284040000	206750000	117500000	124080000	169410000
Q91YC0	37.8	24.86	217	0	38.832	0	0	0	0	0	0
Q91ZW1	40.2	28.186	244	0	35.026	448790000	302720000	305460000	374240000	264620000	335620000
Q920F5-2	49.6	50.685	454	0	71.098	536750000	408180000	484110000	445440000	552680000	667940000
Q920J3	18.4	52.948	472	0	15.652	296080000	185810000	241280000	167030000	142210000	216890000
Q920J4	36	32.249	289	0	26.428	226520000	109090000	125050000	175530000	132480000	144390000
Q920L2	76.1	71.614	656	0	323.31	32356000000	26162000000	29392000000	34329000000	31753000000	33540000000
Q920P6	13.4	39.899	352	0	4.9907	36238000	81259000	26290000	8672600	29071000	121060000
Q923M1	48.5	25.851	233	0	13.849	162200000	16187000	58556000	114110000	108150000	62179000
Q923V4	10.9	32.786	284	0.0047771	2.4055	6610900	12536000	19001000	45628000	24745000	23906000
Q924S5	36.3	105.79	950	0	82.859	1170500000	835040000	960580000	1061600000	957370000	1357100000
Q925F0	67.1	9.1204	85	0	37.692	50214000	23674000	44187000	10318000	35783000	77902000
Q925Q9-4	81.8	11.895	110	0	40.475	295860000	232800000	244320000	194260000	146730000	259760000
Q95938	13.4	56.977	514	0	179.19	1100500000	1589400000	1634000000	2012800000	2048900000	1449800000
Q96FJ2	51.7	10.35	89	0	50.613	707570000	679330000	822610000	907500000	707940000	719140000
Q99068	6.1	42.031	360	0.00058309	3.4275	0	0	0	0	2044300	0
Q99J82	40	51.373	452	0	53.394	849150000	859300000	807610000	817790000	837950000	830030000
Q99MI7	4.5	51.723	462	0.00058275	3.4186	5724700	0	7528400	10114000	0	33778000
Q99ML5	6.9	56.287	504	0.0037373	2.4637	0	4214800	12619000	20538000	25934000	3107600
Q99MZ8	12.9	29.97	263	0	4.6354	23302000	13695000	23952000	18469000	26758000	21302000
Q99NA5	52.2	39.613	366	0	323.31	9769400000	8052200000	9143600000	9207000000	8575600000	11293000000
Q99NI1	10.1	19.089	169	0.0011217	2.9111	0	0	0	0	0	0
Q99P39-2	33.2	44.069	397	0	24.397	751170000	770250000	618120000	835860000	579770000	1058000000
Q99PD4	5.9	41.599	370	0.0005685	3.0879	0	19264000	5750900	0	40593000	20299000
Q9EPF2-2	7.3	66.682	606	0	6.5992	55378000	16462000	8708800	8943000	17629000	15527000
Q9EPT8	19.1	28.299	251	0	9.6647	88266000	152270000	68640000	96209000	42415000	154450000
Q9EPX0	36.7	21.592	196	0	23.601	370470000	407530000	395470000	370210000	392270000	354800000
Q9EQP5	35.8	43.179	377	0	58.181	389430000	279020000	315800000	193770000	290650000	233700000
Q9EQS0	33.8	37.46	337	0	25.229	498100000	307110000	382370000	332110000	370410000	274610000
Q9EQX9	51.3	17.124	152	0	53.784	668920000	565650000	577820000	681340000	680910000	662360000
Q9ER30	20.6	68.212	606	0	29.238	216780000	320370000	260740000	315520000	280870000	305620000
Q9ER34	76.3	85.432	780	0	323.31	113400000000	93883000000	108370000000	120980000000	107770000000	124160000000
Q9ES21	5.5	67.038	587	0.0037393	2.4664	74441000	17637000	35101000	36625000	45339000	28919000
Q9ES40	34.6	21.548	188	0	34.847	370030000	335740000	268650000	441100000	301300000	520620000
Q9ES54	15.5	68.055	608	0.0005848	3.4471	33882000	14419000	13273000	15094000	6346500	5985100
Q9ESH1	16.4	40.73	377	0	12.949	94388000	49647000	63843000	150700000	52518000	78406000
Q9ESS6	39.1	67.511	624	0	53.522	874230000	487650000	675310000	637150000	493260000	452830000
Q9JHL4-4	12.8	48.124	431	0	8.2521	71533000	55465000	53247000	26030000	23846000	22879000
Q9JHW0	8.3	29.927	277	0	17.418	88094000	47873000	74803000	46791000	53349000	64640000
Q9JI92	21.3	32.423	300	0	6.6748	75800000	19097000	12869000	65844000	18651000	29900000
Q9JJ31	9.7	90.889	780	0	7.1851	42171000	35805000	23944000	55205000	10862000	29168000
Q9JJ49	64.2	22.318	201	0	163.4	2865700000	2872900000	2806600000	3007800000	2834100000	3322900000
Q9JJ50-2	5.8	85.746	771	0.0027218	2.6173	9694200	15489000	112890000	0	11121000	11302000
Q9JJ54-3	38.2	32.672	304	0	26.241	458350000	296420000	293410000	279820000	256550000	329590000
Q9JJW3	44.8	6.4075	58	0	154.44	3118500000	3168000000	3332700000	3311700000	3548500000	4217900000
Q9JK11-3	18.1	22.403	199	0.0047644	2.3834	44263000	78984000	57338000	70556000	71202000	98954000
Q9JKB7	51.5	50.9	454	0	123.97	751170000	445330000	536450000	576140000	444300000	548360000
Q9JMB5	3.9	42.102	407	0	4.7194	38290000	20881000	40859000	44423000	23540000	27445000
Q9NQR8	50	20.158	174	0	36.142	236280000	225820000	177280000	269270000	223840000	234230000
Q9QVC8	21.4	51.45	458	0	8.7352	58932000	120370000	78277000	73170000	48734000	117220000
Q9QX38	3	103.05	921	0	3.7288	11340000	8727400	9255500	10498000	1467300	2442200
Q9QX69	21.3	45.239	399	0	14.447	207010000	266170000	215820000	209540000	296060000	331340000
Q9QX75-3	11.1	32.124	287	0	23.058	833930000	555320000	612060000	459340000	412240000	297020000
Q9QX79	43.4	41.562	378	0	61.575	671100000	714610000	599070000	1459200000	419000000	661600000
Q9QX80	32.6	30.853	285	0	14.173	280940000	263400000	122520000	190520000	154370000	371190000
Q9QXK0	8.1	87.233	749	0	5.7328	67179000	0	0	3474400	44514000	0
Q9QY17-4	36.6	51.293	445	0	41.958	1104300000	628800000	930200000	1166800000	919770000	873770000
Q9QYU2	32.7	35.178	324	0	99.14	174740000	178240000	218870000	270550000	178920000	132240000
Q9QYU4	18.8	33.554	313	0	35.876	84784000	31864000	99863000	0	106330000	42994000
Q9QZ76	94.8	17.157	154	0	323.31	195890000000	137470000000	173040000000	209530000000	206090000000	153460000000
Q9QZ81	2.7	97.317	860	0.0065657	2.0666	0	0	0	0	4958500	0
Q9QZA6	9.1	28.355	253	0	3.5388	42804000	41003000	30884000	37880000	90930000	20038000
Q9QZR6-2	7.5	54.389	479	0.002187	2.6684	13547000	11751000	27662000	33594000	34695000	3586900
Q9R063-2	65.4	17.035	162	0	155	5062100000	3334500000	4195500000	5128700000	3682400000	5115600000
Q9R080-2	56	18.118	166	0	16.092	293780000	306580000	298290000	302630000	186570000	310810000
Q9R176	21.5	10.241	93	0.0037634	2.5079	0	0	0	0	0	0
Q9R1T1	29.2	10.044	89	0.0027144	2.5877	47192000	0	0	64831000	0	36823000
Q9R1Z0-2	68	30.929	284	0	284.42	5198900000	5053400000	5889300000	5274500000	5613100000	5773100000
Q9WTT7	31.3	48.049	419	0	42.517	308400000	383100000	297250000	387950000	294200000	433460000
Q9WU49	25.9	15.906	147	0	4.2453	77704000	103380000	95903000	110600000	55712000	25784000
Q9WUC4	32.4	7.2924	68	0.00056275	2.964	59835000	48905000	42464000	49854000	14455000	56654000
Q9WUH4	70	31.904	280	0	170.35	1439200000	1799900000	1616600000	2177000000	1813300000	2308300000
Q9WUH9	1.6	313.37	2906	0	3.9745	0	0	18921000	0	0	11140000
Q9WUS0	66.4	25.203	223	0	64.727	1204000000	638770000	811530000	1055900000	993170000	940300000
Q9WUW3	12.6	67.297	604	0	9.8425	118200000	109020000	109160000	116650000	66425000	133010000
Q9WUW5	9.9	18.933	171	0	4.5079	0	0	0	0	0	0
Q9WV97	86.5	10.376	89	0	26.16	312770000	292490000	305660000	305390000	201200000	160830000
Q9WVH8	26.8	50.16	448	0	20.768	225010000	118290000	173160000	134820000	107910000	91146000
Q9WVJ4	24.1	15.825	145	0	8.6999	96888000	132810000	86685000	146200000	81425000	147560000
Q9WVJ6	42.1	76.934	686	0.0005777	3.2965	7451200	0	5775700	16892000	21580000	0
Q9WVK3	23.4	32.433	303	0	25.167	241090000	179840000	207420000	249670000	153750000	120170000
Q9WVK7	65.9	34.447	314	0	323.31	33344000000	22756000000	20822000000	25644000000	24257000000	22610000000
Q9Z0J5-2	33.6	53.238	491	0	136.94	1446400000	1088400000	1410300000	1656900000	1260200000	1108100000
Q9Z0N9	6.2	57.835	529	0	3.7813	10632000	12687000	0	6089300	10896000	6537300
Q9Z0V5	7	31.007	273	0.0011198	2.9027	738940000	723630000	881910000	633420000	853160000	760640000
Q9Z1B2	16.9	26.629	225	0.00057571	3.2571	6421200	2912000	0	1854700	4038300	1969000
Q9Z1H9	23.2	27.91	263	0	20.882	267270000	193780000	153130000	152510000	147400000	185310000
Q9Z1N4	42.5	33.174	308	0	27.579	240890000	288020000	267950000	321070000	201660000	305880000
Q9Z1Z9	10.5	49.912	457	0	5.9411	56459000	39864000	51673000	33417000	42883000	45467000
Q9Z269	51.4	26.916	243	0	59.99	614010000	470980000	669760000	656370000	428180000	450150000
Q9Z270	45.8	27.841	249	0	28.381	755560000	421010000	732350000	725690000	634150000	472440000
Q9Z2B7	34.3	20.341	175	0	24.676	33057000	14071000	21086000	20961000	23524000	48498000
Q9Z2J4	16.5	78.392	656	0	21.094	133320000	119120000	72698000	215510000	149120000	91024000
Q9Z2L0	87.3	30.755	283	0	323.31	21892000000	19784000000	20259000000	20898000000	23087000000	24584000000
Q9Z2Q1-2	5.9	116.88	1067	0	4.6845	32120000	24401000	31011000	5781700	21373000	27146000
Q9Z327-3	27.9	74.336	692	0	62.716	278610000	308170000	363220000	339640000	197070000	277490000
R9PXS4	17.7	31.851	271	0	9.5362	63627000	117960000	90541000	57280000	49062000	103300000
R9PXU6	57.7	116.57	1066	0	323.31	10121000000	6534600000	8209900000	7509700000	6910300000	6171900000
S5RZM8	63.9	25.958	227	0	110.27	16907000000	12674000000	16090000000	18410000000	17372000	18907000000
X1WI37	46.9	29.466	262	0	33.677	773360000	543990000	586350000	579490000	530370000	664840000
